# Supplementary material for: 5-[1-(1,3-Dimethyl-2,4,6-trioxohexa­hydropyrimidin-5-yl)-2-oxoprop­yl]-1,3-di­methyl­pyrimidine-2,4,6(1H,3H,5H)-trione
Source: Acta Crystallogr Sect E Struct Rep Online. 2013 Jul 27;69(Pt 8):o1334. doi: 10.1107/S1600536813020138 (PMC3793818; doi:10.1107/S1600536813020138)
Supplement: Supplementary file 1 [file e-69-o1334-sup1.cif]

##############################################################################
#                                                                            #
# This CIF contains the data in a paper accepted for publication in          #
# Acta Crystallographica Section E. It conforms to the requirements of       #
# Notes for Authors for Acta Crystallographica Section E, and has been       #
# peer reviewed under the auspices of the IUCr Commission on Journals.       #
#                                                                            #
# Full details of the Crystallographic Information File format               #
# are given in the paper "The Crystallographic Information File (CIF):       #
# a New Standard Archive File for Crystallography" by S. R. Hall, F. H.      #
# Allen and I. D. Brown [Acta Cryst. (1991), A47, 655-685].                  #
#                                                                            #
# The current version of the core CIF dictionary is obtainable from          #
# ftp://ftp.iucr.org/pub/cif_core.dic.                                       #
#                                                                            #
# Software is freely available for graphical display of the structure(s)     #
# in this CIF. For information consult the CIF software page                 #
# http://www.iucr.org/resources/cif/software.                                #
#                                                                            #
# This file may be used for bona fide research purposes within the           #
# scientific community so long as proper attribution is given to the journal # 
# article from which it was obtained.                                        #
#                                                                            #
##############################################################################
data_global
_audit_creation_method     'form.cif (version 2.0)'
_journal_data_validation_number     ?
_journal_date_recd_electronic     2013-04-30
_journal_date_accepted     2013-07-21
_journal_name_full     'Acta Crystallographica, Section E'
_journal_year     2013
_journal_volume     69
_journal_issue      8
_journal_page_first     o1334
_journal_page_last     o1334
_journal_paper_category     QO
_journal_paper_doi     10.1107/S1600536813020138
_journal_coeditor_code     MW2109
_publ_contact_author
;
      Dr. Kamal Sweidan
      Department of Chemistry, Faculty of Science, the University of Jordan
      Amman
      Jordan
;
_publ_contact_author_name     'Kamal Sweidan'
_publ_contact_author_address
;
Department of Chemistry,Faculty of Science, the University of Jordan
Amman 11942, Jordan
;
_publ_contact_author_email     'k.sweidan@ju.edu.jo'
_publ_contact_author_fax     '+96265348932'
_publ_contact_author_phone     '+962796599503'
_publ_section_title
;\
5-[1-(1,3-Dimethyl-2,4,6-trioxohexahydropyrimidin-5-yl)-2-oxopropyl]-1,3-\
dimethylpyrimidine-2,4,6(1<i>H</i>,3<i>H</i>,5<i>H</i>)-trione
;
loop_
    _publ_author_name
    _publ_author_footnote
    _publ_author_address
    'Sweidan, Kamal' .
;
Department of Chemistry, The University of Jordan, Amman 11942, Jordan
;
    'Steimann, Manfred' .
;
Institut f\"ur Anorganische Chemie der Universit\"at T\"ubingen,
Auf der Morgenstelle 18, D-72076 T\"ubingen, Germany
;
data_I
_audit_creation_method     SHELXL-97
_chemical_name_systematic
;\
5-[1-(1,3-Dimethyl-2,4,6-trioxohexahydropyrimidin-5-yl)-2-oxopropyl]-1,3-\
dimethylpyrimidine-2,4,6(1<i>H</i>,3<i>H</i>,5<i>H</i>)-trione
;
_chemical_name_common     ?
_chemical_formula_moiety     'C15 H18 N4 O7'
_chemical_formula_sum     'C15 H18 N4 O7'
_chemical_formula_iupac     'C15 H18 N4 O7'
_chemical_formula_weight     366.33
_chemical_melting_point     ?
_symmetry_cell_setting     orthorhombic
_symmetry_space_group_name_H-M     'P 21 21 21'
_symmetry_space_group_name_Hall     'P 2ac 2ab'
loop_
    _symmetry_equiv_pos_as_xyz
    'x, y, z'
    '-x+1/2, -y, z+1/2'
    '-x, y+1/2, -z+1/2'
    'x+1/2, -y+1/2, -z'
_cell_length_a     9.253(2)
_cell_length_b     13.179(3)
_cell_length_c     13.360(3)
_cell_angle_alpha     90.00
_cell_angle_beta     90.00
_cell_angle_gamma     90.00
_cell_volume     1629.2(6)
_cell_formula_units_Z     4
_cell_measurement_reflns_used     25
_cell_measurement_theta_min     6.80
_cell_measurement_theta_max     15.46
_cell_measurement_temperature     213(2)
_exptl_crystal_description     cube
_exptl_crystal_colour     colourless
_exptl_crystal_size_max     0.50
_exptl_crystal_size_mid     0.35
_exptl_crystal_size_min     0.25
_exptl_crystal_density_diffrn     1.494
_exptl_crystal_density_meas     ?
_exptl_crystal_density_method     'not measured'
_exptl_crystal_F_000     768
_exptl_absorpt_coefficient_mu     0.120
_exptl_absorpt_correction_type     none
_exptl_absorpt_process_details     ?
_exptl_absorpt_correction_T_min     ?
_exptl_absorpt_correction_T_max     ?
_exptl_special_details     ?
_diffrn_ambient_temperature     213(2)
_diffrn_radiation_type     MoK\a
_diffrn_radiation_wavelength     0.71073
_diffrn_radiation_source     'fine-focus sealed tube'
_diffrn_radiation_monochromator     graphite
_diffrn_measurement_device_type     'Enraf--Nonius CAD-4'
_diffrn_measurement_method     '\w scans'
_diffrn_detector_area_resol_mean     ?
_diffrn_reflns_number     1911
_diffrn_reflns_av_R_equivalents     0.0000
_diffrn_reflns_av_sigmaI/netI     0.0542
_diffrn_reflns_theta_min     3.05
_diffrn_reflns_theta_max     26.37
_diffrn_reflns_theta_full     26.37
_diffrn_measured_fraction_theta_max     0.998
_diffrn_measured_fraction_theta_full     0.998
_diffrn_reflns_limit_h_min     0
_diffrn_reflns_limit_h_max     11
_diffrn_reflns_limit_k_min     0
_diffrn_reflns_limit_k_max     16
_diffrn_reflns_limit_l_min     0
_diffrn_reflns_limit_l_max     16
_diffrn_standards_number     3
_diffrn_standards_interval_count     200
_diffrn_standards_interval_time     3600
_diffrn_standards_decay_%     1.0
_refine_special_details
;
 Refinement of F^2^ against ALL reflections.  The weighted R-factor wR and
 goodness of fit S are based on F^2^, conventional R-factors R are based
 on F, with F set to zero for negative F^2^. The threshold expression of
 F^2^ > 2sigma(F^2^) is used only for calculating R-factors(gt) etc. and is
 not relevant to the choice of reflections for refinement.  R-factors based
 on F^2^ are statistically about twice as large as those based on F, and R-
 factors based on ALL data will be even larger.
;
_reflns_number_total     1911
_reflns_number_gt     1265
_reflns_threshold_expression     I>2\s(I)
_refine_ls_structure_factor_coef     Fsqd
_refine_ls_matrix_type     full
_refine_ls_R_factor_all     0.0949
_refine_ls_R_factor_gt     0.0434
_refine_ls_wR_factor_gt     0.0831
_refine_ls_wR_factor_ref     0.0988
_refine_ls_goodness_of_fit_ref     1.069
_refine_ls_restrained_S_all     1.069
_refine_ls_number_reflns     1911
_refine_ls_number_parameters     240
_refine_ls_number_restraints     0
_refine_ls_hydrogen_treatment     constr
_refine_ls_weighting_scheme     calc
_refine_ls_weighting_details
         'calc w=1/[\s^2^(Fo^2^)+(0.0391P)^2^+0.2519P] where P=(Fo^2^+2Fc^2^)/3'
_atom_sites_solution_hydrogens     geom
_atom_sites_solution_primary     direct
_atom_sites_solution_secondary     difmap
_refine_ls_shift/su_max     0.000
_refine_ls_shift/su_mean     0.000
_refine_diff_density_max     0.171
_refine_diff_density_min     -0.166
_refine_ls_extinction_method     none
_refine_ls_extinction_coef     ?
_refine_ls_abs_structure_details     ?
_refine_ls_abs_structure_Flack     ?
loop_
    _atom_type_symbol
    _atom_type_description
    _atom_type_scat_dispersion_real
    _atom_type_scat_dispersion_imag
    _atom_type_scat_source
    'C' 'C' 0.0033 0.0016
                         'International Tables Vol C Tables 4.2.6.8 and 6.1.1.4'
    'H' 'H' 0.0000 0.0000
                         'International Tables Vol C Tables 4.2.6.8 and 6.1.1.4'
    'N' 'N' 0.0061 0.0033
                         'International Tables Vol C Tables 4.2.6.8 and 6.1.1.4'
    'O' 'O' 0.0106 0.0060
                         'International Tables Vol C Tables 4.2.6.8 and 6.1.1.4'
_computing_data_collection     'CAD-4 Software (Enraf--Nonius, 1998)'
_computing_cell_refinement
                       'SET4 and CEKDIM in CAD-4 Software (Enraf--Nonius, 1998)'
_computing_data_reduction     'HELENA/PLATON (Spek, 2009)'
_computing_structure_solution     'SHELXS97 (Sheldrick, 2008)'
_computing_structure_refinement     'SHELXL97 (Sheldrick, 2008)'
_computing_molecular_graphics     'SHELXTL (Sheldrick, 2008)'
_computing_publication_material     'SHELXTL (Sheldrick, 2008)'
loop_
    _atom_site_type_symbol
    _atom_site_label
    _atom_site_fract_x
    _atom_site_fract_y
    _atom_site_fract_z
    _atom_site_U_iso_or_equiv
    _atom_site_adp_type
    _atom_site_calc_flag
    _atom_site_refinement_flags
    _atom_site_occupancy
    _atom_site_symmetry_multiplicity
    _atom_site_disorder_assembly
    _atom_site_disorder_group
    N N1 0.1811(3) 0.5023(2) 0.09198(18) 0.0356(6) Uani d . 1 1 . .
    N N2 0.2638(3) 0.38060(19) -0.02592(18) 0.0375(7) Uani d . 1 1 . .
    N N3 0.6557(3) 0.6949(2) 0.23141(19) 0.0404(7) Uani d . 1 1 . .
    N N4 0.5211(3) 0.82117(18) 0.1472(2) 0.0397(7) Uani d . 1 1 . .
    O O1 0.3230(3) 0.62919(18) 0.14586(18) 0.0551(7) Uani d . 1 1 . .
    O O2 0.0383(3) 0.37348(19) 0.0384(2) 0.0646(8) Uani d . 1 1 . .
    O O3 0.4834(3) 0.39452(18) -0.09365(19) 0.0559(7) Uani d . 1 1 . .
    O O4 0.7066(3) 0.54505(17) 0.15638(17) 0.0462(6) Uani d . 1 1 . .
    O O5 0.5992(3) 0.84280(18) 0.30569(17) 0.0576(7) Uani d . 1 1 . .
    O O6 0.4264(3) 0.79063(16) -0.00524(17) 0.0488(6) Uani d . 1 1 . .
    O O7 0.3341(3) 0.60948(19) -0.12316(17) 0.0517(7) Uani d . 1 1 . .
    C C1 0.3085(4) 0.5526(2) 0.0950(2) 0.0374(8) Uani d . 1 1 . .
    C C2 0.4327(3) 0.5085(2) 0.0391(2) 0.0347(8) Uani d . 1 1 . .
    H H2 0.4939 0.4763 0.0909 0.042 Uiso calc R 1 1 . .
    C C3 0.3974(4) 0.4251(2) -0.0330(2) 0.0388(8) Uani d . 1 1 . .
    C C4 0.1547(4) 0.4153(2) 0.0347(2) 0.0382(8) Uani d . 1 1 . .
    C C5 0.0635(4) 0.5370(3) 0.1582(2) 0.0512(10) Uani d . 1 1 . .
    H H5A 0.0940 0.5312 0.2275 0.077 Uiso calc R 1 1 . .
    H H5B -0.0216 0.4954 0.1474 0.077 Uiso calc R 1 1 . .
    H H5C 0.0408 0.6073 0.1434 0.077 Uiso calc R 1 1 . .
    C C6 0.2332(4) 0.2914(3) -0.0893(3) 0.0557(10) Uani d . 1 1 . .
    H H6A 0.1466 0.2578 -0.0654 0.084 Uiso calc R 1 1 . .
    H H6B 0.3141 0.2447 -0.0861 0.084 Uiso calc R 1 1 . .
    H H6C 0.2189 0.3131 -0.1579 0.084 Uiso calc R 1 1 . .
    C C7 0.6562(3) 0.6294(3) 0.1511(2) 0.0375(8) Uani d . 1 1 . .
    C C8 0.5953(3) 0.6702(2) 0.0545(2) 0.0335(7) Uani d . 1 1 . .
    H H8 0.6815 0.6938 0.0173 0.040 Uiso calc R 1 1 . .
    C C9 0.5027(4) 0.7636(2) 0.0630(2) 0.0365(8) Uani d . 1 1 . .
    C C10 0.5932(4) 0.7903(3) 0.2325(3) 0.0429(9) Uani d . 1 1 . .
    C C11 0.7255(4) 0.6633(3) 0.3251(2) 0.0573(11) Uani d . 1 1 . .
    H H11A 0.7699 0.5973 0.3159 0.086 Uiso calc R 1 1 . .
    H H11B 0.6537 0.6593 0.3778 0.086 Uiso calc R 1 1 . .
    H H11C 0.7989 0.7124 0.3434 0.086 Uiso calc R 1 1 . .
    C C12 0.4578(4) 0.9231(2) 0.1506(3) 0.0570(11) Uani d . 1 1 . .
    H H12A 0.4153 0.9390 0.0862 0.085 Uiso calc R 1 1 . .
    H H12B 0.5327 0.9722 0.1660 0.085 Uiso calc R 1 1 . .
    H H12C 0.3838 0.9255 0.2019 0.085 Uiso calc R 1 1 . .
    C C13 0.5319(3) 0.5860(2) -0.0127(2) 0.0359(8) Uani d . 1 1 . .
    H H13 0.6162 0.5464 -0.0364 0.043 Uiso calc R 1 1 . .
    C C14 0.4602(4) 0.6271(2) -0.1071(2) 0.0410(8) Uani d . 1 1 . .
    C C15 0.5562(4) 0.6769(3) -0.1827(2) 0.0547(10) Uani d . 1 1 . .
    H H15A 0.6098 0.6254 -0.2189 0.082 Uiso calc R 1 1 . .
    H H15B 0.6232 0.7219 -0.1488 0.082 Uiso calc R 1 1 . .
    H H15C 0.4978 0.7157 -0.2292 0.082 Uiso calc R 1 1 . .
loop_
    _atom_site_aniso_label
    _atom_site_aniso_U_11
    _atom_site_aniso_U_22
    _atom_site_aniso_U_33
    _atom_site_aniso_U_12
    _atom_site_aniso_U_13
    _atom_site_aniso_U_23
    N1 0.0331(18) 0.0352(16) 0.0383(16) 0.0004(16) 0.0103(15) 0.0043(15)
    N2 0.0343(19) 0.0382(18) 0.0393(17) -0.0073(16) -0.0013(15) -0.0007(15)
    N3 0.038(2) 0.0413(18) 0.0420(16) -0.0019(17) -0.0140(17) 0.0002(16)
    N4 0.039(2) 0.0324(15) 0.0457(18) 0.0022(16) -0.0040(17) -0.0023(15)
    O1 0.0511(19) 0.0493(18) 0.0644(17) -0.0075(17) 0.0168(17) -0.0184(16)
    O2 0.0419(19) 0.0602(19) 0.090(2) -0.0187(17) 0.0097(17) -0.0099(17)
    O3 0.0493(19) 0.0521(16) 0.0664(18) -0.0012(17) 0.0193(17) -0.0176(16)
    O4 0.0379(17) 0.0378(16) 0.0616(17) 0.0044(15) -0.0089(15) 0.0006(14)
    O5 0.070(2) 0.0578(17) 0.0451(15) 0.0006(18) -0.0025(17) -0.0202(14)
    O6 0.0498(17) 0.0501(15) 0.0450(14) 0.0078(15) -0.0096(16) 0.0026(14)
    O7 0.0423(19) 0.0594(19) 0.0515(17) -0.0092(17) -0.0123(15) 0.0064(15)
    C1 0.038(2) 0.035(2) 0.038(2) -0.005(2) 0.0047(19) 0.0021(19)
    C2 0.026(2) 0.0382(19) 0.0401(19) 0.0016(18) 0.0017(18) 0.0050(17)
    C3 0.038(2) 0.037(2) 0.038(2) 0.000(2) 0.002(2) -0.0021(18)
    C4 0.033(2) 0.038(2) 0.044(2) -0.004(2) 0.0014(19) 0.0091(19)
    C5 0.043(3) 0.054(2) 0.056(2) 0.005(2) 0.021(2) 0.012(2)
    C6 0.054(3) 0.049(2) 0.061(3) -0.009(3) -0.001(3) -0.009(2)
    C7 0.024(2) 0.038(2) 0.050(2) -0.0038(19) -0.0010(19) -0.002(2)
    C8 0.025(2) 0.0350(19) 0.0419(19) -0.0014(18) -0.0005(19) 0.0004(16)
    C9 0.029(2) 0.039(2) 0.040(2) -0.0013(19) -0.0042(19) 0.0038(18)
    C10 0.037(2) 0.042(2) 0.049(2) -0.006(2) 0.003(2) 0.002(2)
    C11 0.060(3) 0.059(3) 0.054(3) -0.002(3) -0.028(2) 0.002(2)
    C12 0.064(3) 0.037(2) 0.070(3) 0.011(2) -0.003(3) -0.005(2)
    C13 0.029(2) 0.0339(17) 0.044(2) -0.0009(18) 0.0045(19) -0.0019(17)
    C14 0.046(3) 0.039(2) 0.036(2) -0.006(2) 0.000(2) -0.0030(17)
    C15 0.064(3) 0.054(2) 0.045(2) -0.016(3) 0.004(2) 0.001(2)
_geom_special_details
;
 All esds (except the esd in the dihedral angle between two l.s. planes)
 are estimated using the full covariance matrix.  The cell esds are taken
 into account individually in the estimation of esds in distances, angles
 and torsion angles; correlations between esds in cell parameters are only
 used when they are defined by crystal symmetry.  An approximate (isotropic)
 treatment of cell esds is used for estimating esds involving l.s. planes.
;
loop_
    _geom_bond_atom_site_label_1
    _geom_bond_atom_site_label_2
    _geom_bond_site_symmetry_2
    _geom_bond_distance
    _geom_bond_publ_flag
    N1 C1 . 1.354(4) ?
    N1 C4 . 1.400(4) ?
    N1 C5 . 1.475(4) ?
    N2 C3 . 1.371(4) ?
    N2 C4 . 1.373(4) ?
    N2 C6 . 1.476(4) ?
    N3 C7 . 1.377(4) ?
    N3 C10 . 1.384(4) ?
    N3 C11 . 1.469(4) ?
    N4 C9 . 1.368(4) ?
    N4 C10 . 1.381(4) ?
    N4 C12 . 1.466(4) ?
    O1 C1 . 1.224(4) ?
    O2 C4 . 1.211(4) ?
    O3 C3 . 1.206(4) ?
    O4 C7 . 1.208(4) ?
    O5 C10 . 1.199(4) ?
    O6 C9 . 1.207(4) ?
    O7 C14 . 1.209(4) ?
    C1 C2 . 1.489(4) ?
    C2 C3 . 1.498(4) ?
    C2 C13 . 1.537(4) ?
    C2 H2 . 0.9900 ?
    C5 H5A . 0.9700 ?
    C5 H5B . 0.9700 ?
    C5 H5C . 0.9700 ?
    C6 H6A . 0.9700 ?
    C6 H6B . 0.9700 ?
    C6 H6C . 0.9700 ?
    C7 C8 . 1.507(4) ?
    C8 C9 . 1.504(4) ?
    C8 C13 . 1.543(4) ?
    C8 H8 . 0.9900 ?
    C11 H11A . 0.9700 ?
    C11 H11B . 0.9700 ?
    C11 H11C . 0.9700 ?
    C12 H12A . 0.9700 ?
    C12 H12B . 0.9700 ?
    C12 H12C . 0.9700 ?
    C13 C14 . 1.525(4) ?
    C13 H13 . 0.9900 ?
    C14 C15 . 1.496(5) ?
    C15 H15A . 0.9700 ?
    C15 H15B . 0.9700 ?
    C15 H15C . 0.9700 ?
loop_
    _geom_angle_atom_site_label_1
    _geom_angle_atom_site_label_2
    _geom_angle_atom_site_label_3
    _geom_angle_site_symmetry_1
    _geom_angle_site_symmetry_3
    _geom_angle
    _geom_angle_publ_flag
    C1 N1 C4 . . 124.7(3) ?
    C1 N1 C5 . . 118.2(3) ?
    C4 N1 C5 . . 117.0(3) ?
    C3 N2 C4 . . 124.1(3) ?
    C3 N2 C6 . . 118.3(3) ?
    C4 N2 C6 . . 117.6(3) ?
    C7 N3 C10 . . 125.4(3) ?
    C7 N3 C11 . . 119.0(3) ?
    C10 N3 C11 . . 115.7(3) ?
    C9 N4 C10 . . 125.1(3) ?
    C9 N4 C12 . . 118.9(3) ?
    C10 N4 C12 . . 115.9(3) ?
    O1 C1 N1 . . 121.1(3) ?
    O1 C1 C2 . . 121.0(3) ?
    N1 C1 C2 . . 117.8(3) ?
    C1 C2 C3 . . 116.1(3) ?
    C1 C2 C13 . . 115.3(2) ?
    C3 C2 C13 . . 109.1(2) ?
    C1 C2 H2 . . 105.0 ?
    C3 C2 H2 . . 105.0 ?
    C13 C2 H2 . . 105.0 ?
    O3 C3 N2 . . 119.9(3) ?
    O3 C3 C2 . . 122.2(3) ?
    N2 C3 C2 . . 117.8(3) ?
    O2 C4 N2 . . 121.8(3) ?
    O2 C4 N1 . . 120.4(3) ?
    N2 C4 N1 . . 117.9(3) ?
    N1 C5 H5A . . 109.5 ?
    N1 C5 H5B . . 109.5 ?
    H5A C5 H5B . . 109.5 ?
    N1 C5 H5C . . 109.5 ?
    H5A C5 H5C . . 109.5 ?
    H5B C5 H5C . . 109.5 ?
    N2 C6 H6A . . 109.5 ?
    N2 C6 H6B . . 109.5 ?
    H6A C6 H6B . . 109.5 ?
    N2 C6 H6C . . 109.5 ?
    H6A C6 H6C . . 109.5 ?
    H6B C6 H6C . . 109.5 ?
    O4 C7 N3 . . 122.2(3) ?
    O4 C7 C8 . . 121.5(3) ?
    N3 C7 C8 . . 116.2(3) ?
    C9 C8 C7 . . 116.1(3) ?
    C9 C8 C13 . . 114.6(3) ?
    C7 C8 C13 . . 112.6(3) ?
    C9 C8 H8 . . 103.9 ?
    C7 C8 H8 . . 103.9 ?
    C13 C8 H8 . . 103.9 ?
    O6 C9 N4 . . 122.1(3) ?
    O6 C9 C8 . . 121.2(3) ?
    N4 C9 C8 . . 116.4(3) ?
    O5 C10 N4 . . 121.7(3) ?
    O5 C10 N3 . . 120.8(3) ?
    N4 C10 N3 . . 117.5(3) ?
    N3 C11 H11A . . 109.5 ?
    N3 C11 H11B . . 109.5 ?
    H11A C11 H11B . . 109.5 ?
    N3 C11 H11C . . 109.5 ?
    H11A C11 H11C . . 109.5 ?
    H11B C11 H11C . . 109.5 ?
    N4 C12 H12A . . 109.5 ?
    N4 C12 H12B . . 109.5 ?
    H12A C12 H12B . . 109.5 ?
    N4 C12 H12C . . 109.5 ?
    H12A C12 H12C . . 109.5 ?
    H12B C12 H12C . . 109.5 ?
    C14 C13 C2 . . 110.4(3) ?
    C14 C13 C8 . . 113.0(3) ?
    C2 C13 C8 . . 116.2(2) ?
    C14 C13 H13 . . 105.4 ?
    C2 C13 H13 . . 105.4 ?
    C8 C13 H13 . . 105.4 ?
    O7 C14 C15 . . 122.5(3) ?
    O7 C14 C13 . . 119.9(3) ?
    C15 C14 C13 . . 117.1(3) ?
    C14 C15 H15A . . 109.5 ?
    C14 C15 H15B . . 109.5 ?
    H15A C15 H15B . . 109.5 ?
    C14 C15 H15C . . 109.5 ?
    H15A C15 H15C . . 109.5 ?
    H15B C15 H15C . . 109.5 ?
loop_
    _geom_torsion_atom_site_label_1
    _geom_torsion_atom_site_label_2
    _geom_torsion_atom_site_label_3
    _geom_torsion_atom_site_label_4
    _geom_torsion_site_symmetry_1
    _geom_torsion_site_symmetry_2
    _geom_torsion_site_symmetry_3
    _geom_torsion_site_symmetry_4
    _geom_torsion
    _geom_torsion_publ_flag
    C4 N1 C1 O1 . . . . 178.9(3) ?
    C5 N1 C1 O1 . . . . -5.1(5) ?
    C4 N1 C1 C2 . . . . -4.5(4) ?
    C5 N1 C1 C2 . . . . 171.5(3) ?
    O1 C1 C2 C3 . . . . -170.6(3) ?
    N1 C1 C2 C3 . . . . 12.8(4) ?
    O1 C1 C2 C13 . . . . -41.1(4) ?
    N1 C1 C2 C13 . . . . 142.3(3) ?
    C4 N2 C3 O3 . . . . -174.4(3) ?
    C6 N2 C3 O3 . . . . 3.9(4) ?
    C4 N2 C3 C2 . . . . 8.0(4) ?
    C6 N2 C3 C2 . . . . -173.7(3) ?
    C1 C2 C3 O3 . . . . 168.0(3) ?
    C13 C2 C3 O3 . . . . 35.6(4) ?
    C1 C2 C3 N2 . . . . -14.5(4) ?
    C13 C2 C3 N2 . . . . -146.9(3) ?
    C3 N2 C4 O2 . . . . 179.9(3) ?
    C6 N2 C4 O2 . . . . 1.6(5) ?
    C3 N2 C4 N1 . . . . 0.8(4) ?
    C6 N2 C4 N1 . . . . -177.5(3) ?
    C1 N1 C4 O2 . . . . 178.2(3) ?
    C5 N1 C4 O2 . . . . 2.2(4) ?
    C1 N1 C4 N2 . . . . -2.8(4) ?
    C5 N1 C4 N2 . . . . -178.7(3) ?
    C10 N3 C7 O4 . . . . -176.3(3) ?
    C11 N3 C7 O4 . . . . 3.3(5) ?
    C10 N3 C7 C8 . . . . 5.9(4) ?
    C11 N3 C7 C8 . . . . -174.4(3) ?
    O4 C7 C8 C9 . . . . 164.9(3) ?
    N3 C7 C8 C9 . . . . -17.4(4) ?
    O4 C7 C8 C13 . . . . 30.0(4) ?
    N3 C7 C8 C13 . . . . -152.3(3) ?
    C10 N4 C9 O6 . . . . 172.4(3) ?
    C12 N4 C9 O6 . . . . -6.2(5) ?
    C10 N4 C9 C8 . . . . -14.2(5) ?
    C12 N4 C9 C8 . . . . 167.2(3) ?
    C7 C8 C9 O6 . . . . -165.3(3) ?
    C13 C8 C9 O6 . . . . -31.3(4) ?
    C7 C8 C9 N4 . . . . 21.3(4) ?
    C13 C8 C9 N4 . . . . 155.2(3) ?
    C9 N4 C10 O5 . . . . -176.3(3) ?
    C12 N4 C10 O5 . . . . 2.3(5) ?
    C9 N4 C10 N3 . . . . 2.2(5) ?
    C12 N4 C10 N3 . . . . -179.2(3) ?
    C7 N3 C10 O5 . . . . -179.2(3) ?
    C11 N3 C10 O5 . . . . 1.1(5) ?
    C7 N3 C10 N4 . . . . 2.3(5) ?
    C11 N3 C10 N4 . . . . -177.3(3) ?
    C1 C2 C13 C14 . . . . -75.7(3) ?
    C3 C2 C13 C14 . . . . 57.1(3) ?
    C1 C2 C13 C8 . . . . 54.7(4) ?
    C3 C2 C13 C8 . . . . -172.4(3) ?
    C9 C8 C13 C14 . . . . 40.2(4) ?
    C7 C8 C13 C14 . . . . 175.8(3) ?
    C9 C8 C13 C2 . . . . -89.0(3) ?
    C7 C8 C13 C2 . . . . 46.6(4) ?
    C2 C13 C14 O7 . . . . 11.0(4) ?
    C8 C13 C14 O7 . . . . -121.2(3) ?
    C2 C13 C14 C15 . . . . -161.4(3) ?
    C8 C13 C14 C15 . . . . 66.5(4) ?
_iucr_refine_instructions_details
;
TITL swei266 in P2(1)2(1)2(1)
CELL 0.71073   9.2530  13.1790  13.3600  90.000  90.000  90.000
ZERR    4.00   0.0019   0.0026   0.0027   0.000   0.000   0.000
LATT -1
SYMM 0.5-X, -Y, 0.5+Z
SYMM -X, 0.5+Y, 0.5-Z
SYMM 0.5+X, 0.5-Y, -Z
SFAC C  H  N  O
UNIT 60  72  16  28
MERG 2
OMIT 0 2 1
L.S. 16
SHEL 99 0.8
ACTA
BOND $H
PLAN 2
CONF
SIZE 0.50 0.35 0.25
WGHT   0.039100   0.000000
FVAR 0.426050
TEMP -60
N1     3   0.180950   0.502253   0.092019  11.000000   0.033090 =
           0.035170   0.038350   0.004270   0.010340   0.000430
N2     3   0.263777   0.380677  -0.025893  11.000000   0.034330 =
           0.038200   0.039290  -0.000680  -0.001280  -0.007350
N3     3   0.655681   0.694892   0.231434  11.000000   0.037720 =
           0.041280   0.041980   0.000180  -0.014000  -0.001900
N4     3   0.520988   0.821224   0.147305  11.000000   0.039120 =
           0.032430   0.045660  -0.002260  -0.004020   0.002230
O1     4   0.322835   0.629129   0.145858  11.000000   0.051110 =
           0.049350   0.064380  -0.018440   0.016810  -0.007500
O2     4   0.038193   0.373469   0.038293  11.000000   0.041860 =
           0.060220   0.090360  -0.009880   0.009650  -0.018730
O3     4   0.483475   0.394508  -0.093694  11.000000   0.049270 =
           0.052110   0.066390  -0.017630   0.019270  -0.001220
O4     4   0.706518   0.545182   0.156393  11.000000   0.037880 =
           0.037770   0.061570   0.000560  -0.008910   0.004440
O5     4   0.599148   0.842860   0.305740  11.000000   0.069680 =
           0.057800   0.045060  -0.020200  -0.002480   0.000610
O6     4   0.426507   0.790665  -0.005075  11.000000   0.049760 =
           0.050070   0.045020   0.002630  -0.009600   0.007770
O7     4   0.334273   0.609567  -0.123286  11.000000   0.042280 =
           0.059410   0.051500   0.006380  -0.012310  -0.009190
C1     1   0.308578   0.552579   0.094960  11.000000   0.037730 =
           0.034520   0.038300   0.002090   0.004670  -0.004530
C2     1   0.432801   0.508691   0.039207  11.000000   0.026290 =
           0.038170   0.040090   0.005010   0.001680   0.001550
AFIX 13
H2     2   0.494025   0.476437   0.090982  11.000000  -1.200000
AFIX 0
C3     1   0.397373   0.425108  -0.033080  11.000000   0.038480 =
           0.037270   0.038400  -0.002070   0.001680   0.000270
C4     1   0.154585   0.415233   0.034748  11.000000   0.033080 =
           0.037890   0.044250   0.009090   0.001430  -0.003760
C5     1   0.063293   0.536981   0.158210  11.000000   0.042500 =
           0.053780   0.055930   0.012110   0.020650   0.004820
AFIX 137
H5A    2   0.092412   0.528967   0.227508  11.000000  -1.500000
H5B    2  -0.022750   0.496899   0.145685  11.000000  -1.500000
H5C    2   0.042862   0.607910   0.144954  11.000000  -1.500000
AFIX 0
C6     1   0.233268   0.291395  -0.089215  11.000000   0.054330 =
           0.048720   0.060840  -0.009430  -0.000760  -0.008580
AFIX 137
H6A    2   0.146420   0.257932  -0.065469  11.000000  -1.500000
H6B    2   0.313983   0.244555  -0.085840  11.000000  -1.500000
H6C    2   0.219356   0.313041  -0.157936  11.000000  -1.500000
AFIX 0
C7     1   0.656160   0.629384   0.150970  11.000000   0.024170 =
           0.037780   0.049550  -0.001810  -0.000990  -0.003770
C8     1   0.595420   0.670258   0.054616  11.000000   0.025030 =
           0.035000   0.041880   0.000380  -0.000530  -0.001430
AFIX 13
H8     2   0.681649   0.693839   0.017423  11.000000  -1.200000
AFIX 0
C9     1   0.502616   0.763468   0.062883  11.000000   0.028860 =
           0.038590   0.040100   0.003760  -0.004170  -0.001340
C10    1   0.593290   0.790379   0.232516  11.000000   0.037110 =
           0.041570   0.049380   0.002070   0.002760  -0.005810
C11    1   0.725309   0.663094   0.325172  11.000000   0.059830 =
           0.058720   0.054450   0.001680  -0.028100  -0.001680
AFIX 137
H11A   2   0.771010   0.597561   0.315652  11.000000  -1.500000
H11B   2   0.653152   0.658016   0.377602  11.000000  -1.500000
H11C   2   0.797730   0.712712   0.344143  11.000000  -1.500000
AFIX 0
C12    1   0.457715   0.923085   0.150568  11.000000   0.063820 =
          0.037140   0.070290  -0.004830  -0.002990   0.010790
AFIX 137
H12A   2   0.415014   0.938909   0.086123  11.000000  -1.500000
H12B   2   0.532533   0.972271   0.165807  11.000000  -1.500000
H12C   2   0.383709   0.925511   0.201935  11.000000  -1.500000
AFIX 0
C13    1   0.531709   0.585887  -0.012734  11.000000   0.028600 =
           0.033940   0.043710  -0.001950   0.004480  -0.000890
AFIX 13
H13    2   0.615953   0.546291  -0.036422  11.000000  -1.200000
AFIX 0
C14    1   0.460240   0.626917  -0.107035  11.000000   0.046500 =
           0.038960   0.035980  -0.003030  -0.000430  -0.005920
C15    1   0.556250   0.676791  -0.182677  11.000000   0.064260 =
           0.053520   0.044570   0.001410   0.003610  -0.016070
AFIX 137
H15A   2   0.609011   0.625274  -0.219469  11.000000  -1.500000
H15B   2   0.624040   0.721189  -0.148781  11.000000  -1.500000
H15C   2   0.497890   0.716214  -0.228779  11.000000  -1.500000
AFIX
HKLF 4
END
HKLF 4
REM  swei266 in P2(1)2(1)2(1)
REM R1=  0.0434 for   1265 Fo > 4sig(Fo)  and  0.0949 for all   1911 data
REM    240 parameters refined using      0 restraints
;
