# Supplementary material for: 5-[1-(1,3-Dimethyl-2,4,6-trioxohexa­hydropyrimidin-5-yl)-2-oxoprop­yl]-1,3-di­methyl­pyrimidine-2,4,6(1H,3H,5H)-trione
Source: Acta Crystallogr Sect E Struct Rep Online. 2013 Jul 27;69(Pt 8):o1334. doi: 10.1107/S1600536813020138 (PMC3793818; doi:10.1107/S1600536813020138)
Supplement: Supplementary file 2 [file e-69-o1334-Isup2.hkl]

# 
# h,k,l, Fc-squared, Fo-squared, sigma(Fo-squared) and status flag 
# 
data_I
_shelx_title ' swei266 in P2(1)2(1)2(1)' 
_shelx_refln_list_code          4 
_shelx_F_calc_maximum      121.71 
_exptl_crystal_F_000       768.00 
_reflns_d_resolution_high  0.8000 
 
loop_ 
 _symmetry_equiv_pos_as_xyz 
 'x, y, z' 
 '-x+1/2, -y, z+1/2' 
 '-x, y+1/2, -z+1/2' 
 'x+1/2, -y+1/2, -z' 
 
_cell_length_a     9.2530 
_cell_length_b    13.1790 
_cell_length_c    13.3600 
_cell_angle_alpha  90.000 
_cell_angle_beta   90.000 
_cell_angle_gamma  90.000 
 
_shelx_F_squared_multiplier     1.000 
 
loop_ 
 _refln_index_h 
 _refln_index_k 
 _refln_index_l 
 _refln_F_squared_calc 
 _refln_F_squared_meas 
 _refln_F_squared_sigma 
 _refln_observed_status 
   2   0   0     4590.31     4462.27     37.30 o 
   4   0   0      525.43      560.72     17.57 o 
   6   0   0      287.74      315.90     16.58 o 
   8   0   0      354.03      338.21     22.20 o 
  10   0   0        6.23      -12.29     32.06 o 
   2   1   0     2537.10     2359.64     28.98 o 
   3   1   0     1226.71     1311.29     28.81 o 
   4   1   0      429.33      430.54     13.99 o 
   5   1   0       10.65        4.52     17.68 o 
   6   1   0      182.77      204.23     15.32 o 
   7   1   0      283.44      262.62     19.01 o 
   8   1   0       97.10       93.71     18.62 o 
   9   1   0        6.65       -9.15     29.42 o 
  10   1   0       62.46       77.84     20.55 o 
  11   1   0       25.14      -10.08     36.31 o 
   0   2   0        2.80       -4.96      7.93 o 
   1   2   0     1033.85      940.14     12.67 o 
   2   2   0      464.29      415.50     11.95 o 
   3   2   0     9977.12     9979.99     71.34 o 
   4   2   0        4.34       -8.10     16.75 o 
   5   2   0     1818.39     1824.92     42.42 o 
   6   2   0      193.61      192.71     15.98 o 
   7   2   0       39.33       59.77     15.48 o 
   8   2   0      406.56      385.37     22.53 o 
   9   2   0      551.91      563.59     25.62 o 
  10   2   0        7.40       12.67     19.12 o 
  11   2   0       19.99       12.18     34.10 o 
   1   3   0      156.03      132.50      4.90 o 
   2   3   0      558.48      548.11     16.69 o 
   3   3   0      682.82      732.72     20.99 o 
   4   3   0      621.69      603.92     18.57 o 
   5   3   0      318.46      318.76     14.76 o 
   6   3   0       18.36       -6.89     21.54 o 
   7   3   0        1.72       10.03     14.38 o 
   8   3   0      459.21      462.55     23.52 o 
   9   3   0      164.36      162.91     21.05 o 
  10   3   0       69.46       50.19     20.60 o 
  11   3   0      149.62      146.10     24.74 o 
   0   4   0     8376.32     8176.06     58.78 o 
   1   4   0        4.52        4.96      8.26 o 
   2   4   0       47.90       47.16      8.26 o 
   3   4   0       25.34       31.95      8.98 o 
   4   4   0       45.86       33.11     10.30 o 
   5   4   0      212.89      260.69     14.21 o 
   6   4   0      276.21      256.51     17.19 o 
   7   4   0        3.64        4.85     25.07 o 
   8   4   0       55.95      103.74     16.31 o 
   9   4   0        0.56       35.75     16.53 o 
  10   4   0      148.46      130.40     22.04 o 
  11   4   0       13.69        8.43     34.82 o 
   1   5   0     1755.15     1801.50     23.80 o 
   2   5   0      248.33      232.16     10.91 o 
   3   5   0       42.61       17.74      8.87 o 
   4   5   0       13.12        0.83     16.09 o 
   5   5   0      161.60      164.89     14.10 o 
   6   5   0      179.28      158.11     16.09 o 
   7   5   0       17.74        7.60     26.00 o 
   8   5   0       17.08       18.07     15.76 o 
   9   5   0       24.08       -6.67     28.21 o 
  10   5   0        0.30       -3.80     30.14 o 
  11   5   0        6.68       -4.30     35.31 o 
   0   6   0      162.34      164.34      9.81 o 
   1   6   0     3005.14     3042.33     33.11 o 
   2   6   0       79.50       69.64      9.53 o 
   3   6   0      358.17      406.74     13.99 o 
   4   6   0      201.78      177.84     12.84 o 
   5   6   0      215.93      242.35     15.21 o 
   6   6   0      348.37      334.41     18.57 o 
   7   6   0       45.47       22.09     15.65 o 
   8   6   0      189.59      176.62     18.73 o 
   9   6   0      213.26      182.63     21.93 o 
  10   6   0        0.36      -13.77     31.95 o 
   1   7   0      490.56      494.89     10.69 o 
   2   7   0     2739.34     2828.80     50.35 o 
   3   7   0      514.90      494.83     16.31 o 
   4   7   0        0.00       -8.81     17.74 o 
   5   7   0      468.25      508.39     19.94 o 
   6   7   0       43.62       49.86     14.60 o 
   7   7   0      595.67      563.86     23.52 o 
   8   7   0       12.96       22.31     15.70 o 
   9   7   0        0.00      -27.77     27.77 o 
  10   7   0       11.68       -6.12     35.26 o 
   0   8   0       17.22       25.56      8.81 o 
   1   8   0      291.50      301.30      9.53 o 
   2   8   0       13.87        6.83      9.53 o 
   3   8   0       32.87       26.99     10.19 o 
   4   8   0      109.78      122.85     13.94 o 
   5   8   0        2.72       18.57     12.29 o 
   6   8   0      286.08      263.72     18.57 o 
   7   8   0      261.98      202.79     19.28 o 
   8   8   0        2.22        7.00     15.54 o 
   9   8   0       62.11       52.23     20.27 o 
  10   8   0       44.96       12.84     35.09 o 
   1   9   0     1277.74     1261.00     24.30 o 
   2   9   0       10.81       15.15     10.36 o 
   3   9   0      100.09      103.46     12.67 o 
   4   9   0      179.17      159.49     15.48 o 
   5   9   0      139.34      138.17     15.76 o 
   6   9   0       19.04       36.58     13.44 o 
   7   9   0       25.40       33.39     15.76 o 
   8   9   0       42.47        5.40     30.80 o 
   9   9   0        1.31       33.17     18.02 o 
   0  10   0      427.20      445.86     18.40 o 
   1  10   0       56.71       69.64      8.76 o 
   2  10   0      105.88       98.94     12.73 o 
   3  10   0        4.12       19.83     12.18 o 
   4  10   0        0.01       -4.46     12.18 o 
   5  10   0       35.64       22.64     13.66 o 
   6  10   0       32.12       24.19     15.48 o 
   7  10   0       18.08       34.49     16.09 o 
   8  10   0        0.02      -21.10     27.05 o 
   9  10   0       51.03       29.42     20.38 o 
   1  11   0        0.02       -3.97     12.67 o 
   2  11   0      117.50      116.96     14.65 o 
   3  11   0       49.22       41.92     12.89 o 
   4  11   0      103.66      117.73     15.59 o 
   5  11   0      192.85      185.00     18.24 o 
   6  11   0        5.18       -3.42     21.93 o 
   7  11   0        1.34       17.46     15.70 o 
   8  11   0       21.77       41.37     18.57 o 
   0  12   0       63.55       71.56     12.89 o 
   1  12   0       31.21       18.57     10.47 o 
   2  12   0      270.84      234.03     16.64 o 
   3  12   0       12.63      -18.07     22.15 o 
   4  12   0       17.03       -6.39     23.85 o 
   5  12   0       72.85       75.53     15.26 o 
   6  12   0        0.06       -1.82     23.80 o 
   7  12   0        8.09        7.99     25.73 o 
   1  13   0       13.30        5.23     11.02 o 
   2  13   0       37.85       59.39     14.21 o 
   3  13   0        4.87      -18.29     23.41 o 
   4  13   0       98.91      100.27     16.25 o 
   5  13   0      203.02      210.34     19.23 o 
   6  13   0      164.72      138.89     20.44 o 
   7  13   0       10.34      -12.07     18.24 o 
   0  14   0        4.14       21.87     13.17 o 
   1  14   0       58.36       62.75     10.80 o 
   2  14   0        6.98       23.80     14.38 o 
   3  14   0       36.67       30.80     15.43 o 
   4  14   0       83.79      101.70     16.91 o 
   5  14   0       97.67       95.36     18.62 o 
   6  14   0       32.16       53.22     17.57 o 
   1  15   0       53.21       64.57     11.07 o 
   2  15   0        4.50       -0.72     14.32 o 
   3  15   0        1.71       10.47     15.04 o 
   4  15   0        1.83        3.14     15.59 o 
   0  16   0       65.11       67.65     17.19 o 
   1  16   0        0.99       -1.87     12.45 o 
   2  16   0        3.11        6.39     27.27 o 
   2   0   1       73.66       87.38      4.90 o 
   3   0   1     3900.75     4045.11     32.01 o 
   4   0   1      126.80      109.19      8.04 o 
   5   0   1       69.04       71.62      8.32 o 
   6   0   1        4.64       20.49     10.85 o 
   7   0   1        7.96       -3.31     18.35 o 
   8   0   1      224.08      231.28     14.49 o 
   9   0   1      114.29      115.75     13.94 o 
  10   0   1       40.67       46.39     16.75 o 
  11   0   1       17.80       17.02     17.90 o 
   1   1   1     5102.45     4877.88     14.16 o 
   2   1   1     6261.96     6099.82     35.75 o 
   3   1   1     1107.75     1145.58     16.47 o 
   4   1   1      566.53      602.15     10.41 o 
   5   1   1      260.85      246.48      8.10 o 
   6   1   1      386.31      397.76     10.25 o 
   7   1   1       54.77       69.36      9.09 o 
   8   1   1      226.82      224.22     11.62 o 
   9   1   1       44.97       45.18     10.58 o 
  10   1   1       27.44       -3.47     18.95 o 
  11   1   1        6.38      -19.61     20.00 o 
   1   2   1     5449.84     5321.37     19.39 o 
   2   2   1     8353.53     8236.44     39.78 o 
   3   2   1     2179.32     2312.92     26.17 o 
   4   2   1      307.74      334.02      9.48 o 
   5   2   1     1223.22     1265.35     24.74 o 
   6   2   1      141.78      144.40     10.58 o 
   7   2   1      191.13      200.09     12.40 o 
   8   2   1        9.15        5.62     14.16 o 
   9   2   1       98.89       79.55     13.77 o 
  10   2   1        4.77      -16.09     16.64 o 
  11   2   1       16.93      -26.11     26.11 o 
   0   3   1       89.86       89.14      4.46 o 
   1   3   1        8.61        6.39      3.69 o 
   2   3   1     3003.51     2984.43     27.11 o 
   3   3   1     2432.51     2483.15     27.93 o 
   4   3   1      409.39      399.97     10.14 o 
   5   3   1       80.32       72.06      8.65 o 
   6   3   1      173.12      180.59     11.13 o 
   7   3   1      105.41      126.49     11.57 o 
   8   3   1      433.91      427.84     16.20 o 
   9   3   1       14.72       27.99     12.34 o 
  10   3   1       21.42       10.91     21.93 o 
  11   3   1       20.94       45.34     14.49 o 
   0   4   1     1336.06     1242.10     17.79 o 
   1   4   1      162.26      150.18      4.30 o 
   2   4   1     1843.37     1800.95     23.52 o 
   3   4   1      938.69      991.16     19.17 o 
   4   4   1     2013.13     2203.51     30.96 o 
   5   4   1       52.73       56.85      8.65 o 
   6   4   1      158.95      162.25     11.07 o 
   7   4   1       56.67       64.40     11.13 o 
   8   4   1       50.87       41.15     11.57 o 
   9   4   1      197.16      175.36     15.21 o 
  10   4   1      102.88      114.48     14.71 o 
  11   4   1       52.54       77.84     15.21 o 
   0   5   1     1164.52     1218.69     19.78 o 
   1   5   1     2431.28     2273.36     19.67 o 
   2   5   1      479.56      462.44      9.70 o 
   3   5   1      986.46     1009.23     18.90 o 
   4   5   1     2166.83     2211.00     32.94 o 
   5   5   1      734.81      704.57     14.98 o 
   6   5   1      101.76      115.36     10.41 o 
   7   5   1        4.69       14.49     10.52 o 
   8   5   1       22.08       28.87     11.29 o 
   9   5   1       40.68       16.97     16.20 o 
  10   5   1       21.97       24.79     16.58 o 
   0   6   1      291.81      276.23      7.82 o 
   1   6   1      626.29      631.13      9.53 o 
   2   6   1      796.97      869.46     17.19 o 
   3   6   1      121.75      133.21      7.82 o 
   4   6   1        7.64       -3.91     12.29 o 
   5   6   1       95.06      104.18      9.70 o 
   6   6   1       18.81        6.67     12.07 o 
   7   6   1       49.63       55.64     11.02 o 
   8   6   1       92.49       70.90     12.40 o 
   9   6   1       75.84       79.22     13.66 o 
  10   6   1        8.40       22.20     13.77 o 
   0   7   1     1584.92     1632.76     26.72 o 
   1   7   1      594.35      666.22      9.75 o 
   2   7   1       96.75       87.27      7.00 o 
   3   7   1       33.21       31.40      7.05 o 
   4   7   1      116.67       98.89      8.76 o 
   5   7   1       78.23       94.04      9.59 o 
   6   7   1      128.71      131.78     11.51 o 
   7   7   1       24.60       17.52     10.69 o 
   8   7   1        8.05       14.76     13.33 o 
   9   7   1        6.64      -20.99     20.99 o 
  10   7   1        2.54        1.54     16.25 o 
   0   8   1      237.91      217.83      8.87 o 
   1   8   1      746.61      781.48     12.18 o 
   2   8   1      197.48      212.10      8.76 o 
   3   8   1       68.69       75.70      8.32 o 
   4   8   1        2.40        5.56      8.21 o 
   5   8   1      436.67      444.81     13.88 o 
   6   8   1       41.68       57.79     10.03 o 
   7   8   1       64.87       59.66     11.24 o 
   8   8   1       40.79       38.40     11.95 o 
   9   8   1       42.55       47.65     13.06 o 
  10   8   1       10.62       -9.64     16.36 o 
   0   9   1       53.70       58.95      7.38 o 
   1   9   1       25.81       23.85      5.34 o 
   2   9   1      278.00      269.78     10.41 o 
   3   9   1      103.01       98.23      9.15 o 
   4   9   1       82.51       85.34      9.64 o 
   5   9   1      136.94      147.76     10.80 o 
   6   9   1       61.54       70.24     10.63 o 
   7   9   1       38.53       27.82     11.24 o 
   8   9   1      132.43      129.96     13.44 o 
   9   9   1       31.42        4.24     22.20 o 
   0  10   1      263.86      253.20     10.52 o 
   1  10   1       67.67       69.47      6.01 o 
   2  10   1       18.99       -1.16      9.97 o 
   3  10   1      484.08      477.15     14.05 o 
   4  10   1      274.72      281.85     12.51 o 
   5  10   1      223.80      230.78     12.56 o 
   6  10   1       19.05      -17.41     17.41 o 
   7  10   1        9.98        2.20     13.33 o 
   8  10   1       24.18       -4.79     20.55 o 
   9  10   1       26.66       31.62     13.61 o 
   0  11   1        0.59      -14.05     14.05 o 
   1  11   1       77.45       86.77      6.45 o 
   2  11   1       17.69       11.73      8.76 o 
   3  11   1      537.44      538.41     15.15 o 
   4  11   1      502.52      511.86     16.03 o 
   5  11   1      237.71      234.25     13.22 o 
   6  11   1       47.08       62.20     11.18 o 
   7  11   1       28.05       -1.87     18.95 o 
   8  11   1       68.92       54.71     16.36 o 
   0  12   1        2.49      -10.19     10.19 o 
   1  12   1        7.96        8.37      7.00 o 
   2  12   1       76.74       81.98      9.97 o 
   3  12   1      413.36      360.30     14.54 o 
   4  12   1       22.62       26.44     10.03 o 
   5  12   1       18.50       24.41     12.84 o 
   6  12   1       11.26       14.71     13.72 o 
   7  12   1        2.63       -4.90     20.49 o 
   0  13   1        0.44        2.81     10.19 o 
   1  13   1        2.50       -5.40      8.21 o 
   2  13   1       77.84       69.80     10.25 o 
   3  13   1      143.28      133.16     12.12 o 
   4  13   1       19.18       43.47     12.29 o 
   5  13   1      180.65      184.56     14.54 o 
   6  13   1       31.16        9.42     15.15 o 
   7  13   1       20.23       12.56     16.47 o 
   0  14   1      111.83      124.34     11.24 o 
   1  14   1       19.58       27.60      7.82 o 
   2  14   1       59.67       62.47     10.91 o 
   3  14   1       41.92       32.56     12.40 o 
   4  14   1      143.45      147.70     13.17 o 
   5  14   1       35.74       24.63     14.21 o 
   6  14   1       29.03       18.02     13.17 o 
   0  15   1       18.26       14.43     12.12 o 
   1  15   1        2.01        7.66      8.70 o 
   2  15   1       34.22       23.08     13.44 o 
   3  15   1        2.44       -1.10     12.89 o 
   4  15   1       21.61       17.68     13.83 o 
   0  16   1        1.67       -6.17     16.09 o 
   1  16   1        7.57       -1.32     10.91 o 
   2  16   1        3.01       -5.23     16.86 o 
   0   0   2     6863.13     6652.66     26.22 o 
   1   0   2       31.16       38.89      2.92 o 
   2   0   2     1828.89     1987.00     20.33 o 
   3   0   2      660.69      676.31     14.21 o 
   4   0   2     1285.56     1329.81     24.13 o 
   5   0   2        5.48       -4.19      9.42 o 
   6   0   2       32.31       13.61     11.62 o 
   7   0   2       51.22       65.56     11.40 o 
   8   0   2        0.61        1.38     19.06 o 
   9   0   2      187.77      168.42     14.87 o 
  10   0   2        0.03       -1.93     22.31 o 
  11   0   2       14.91       24.57     18.07 o 
   0   1   2     1088.37     1145.14     10.30 o 
   1   1   2     6909.65     6743.01     18.62 o 
   2   1   2     8618.07     8621.09     34.60 o 
   3   1   2      544.31      569.92     10.08 o 
   4   1   2     1305.51     1296.03     19.78 o 
   5   1   2      641.01      647.66     11.57 o 
   6   1   2       36.52       39.23      7.99 o 
   7   1   2      279.47      283.89     11.24 o 
   8   1   2      451.91      440.57     13.28 o 
   9   1   2       15.87        5.18     13.77 o 
  10   1   2       42.18       45.29     11.40 o 
  11   1   2       65.22       73.66     12.95 o 
   0   2   2     2251.83     2329.67     19.23 o 
   1   2   2     2542.06     2441.89     15.70 o 
   2   2   2      533.14      495.16     10.91 o 
   3   2   2      982.03     1035.89     19.56 o 
   4   2   2      401.34      392.14     10.74 o 
   5   2   2      145.83      154.26      9.37 o 
   6   2   2      229.87      228.80     11.57 o 
   7   2   2      115.14      127.70     12.29 o 
   8   2   2        6.53      -17.24     19.89 o 
   9   2   2       15.78       17.63     12.40 o 
  10   2   2       48.61       27.38     17.02 o 
  11   2   2       12.13        9.75     17.74 o 
   0   3   2     9649.05     9410.89     42.09 o 
   1   3   2      620.72      649.26      9.04 o 
   2   3   2      519.46      525.41     11.02 o 
   3   3   2     2091.68     2115.41     26.94 o 
   4   3   2     3048.73     3039.96     35.31 o 
   5   3   2      359.06      349.61     11.18 o 
   6   3   2       28.56       17.08     12.12 o 
   7   3   2      119.44      113.82     12.07 o 
   8   3   2       99.31      104.78     12.23 o 
   9   3   2      322.18      298.76     16.53 o 
  10   3   2       11.22       22.59     16.20 o 
  11   3   2       12.05        1.87     17.35 o 
   0   4   2       58.45       46.83      5.95 o 
   1   4   2      626.34      598.90      8.81 o 
   2   4   2       51.34       59.72      6.01 o 
   3   4   2      248.30      266.92      8.54 o 
   4   4   2      424.60      456.49     11.29 o 
   5   4   2      298.92      311.82     10.91 o 
   6   4   2      415.13      444.76     13.66 o 
   7   4   2      185.12      195.14     12.78 o 
   8   4   2       67.70       66.11     12.12 o 
   9   4   2      251.26      278.21     15.81 o 
  10   4   2       11.51       20.33     13.61 o 
  11   4   2       64.52       38.23     16.69 o 
   0   5   2     1006.93      974.30     18.84 o 
   1   5   2      470.98      424.54      6.39 o 
   2   5   2      285.38      264.50      8.04 o 
   3   5   2      705.66      649.20     13.77 o 
   4   5   2      400.89      420.02     10.91 o 
   5   5   2      267.38      270.94     11.29 o 
   6   5   2        4.24       12.89     12.01 o 
   7   5   2      283.44      278.16     13.72 o 
   8   5   2      146.87      135.58     13.55 o 
   9   5   2       50.49       26.22     13.66 o 
  10   5   2       23.68       32.34     14.05 o 
   0   6   2     2383.17     2335.95     29.75 o 
   1   6   2     1029.36      980.47     13.94 o 
   2   6   2       96.07       91.29      7.27 o 
   3   6   2      119.21      116.96      7.77 o 
   4   6   2       77.46       72.00      8.10 o 
   5   6   2        3.75        0.72     10.14 o 
   6   6   2      278.21      282.01     12.78 o 
   7   6   2        9.95       12.78     12.12 o 
   8   6   2      195.03      192.33     13.83 o 
   9   6   2       55.77       61.32     13.17 o 
  10   6   2       15.75       14.93     16.91 o 
   0   7   2     1894.36     1981.93     29.80 o 
   1   7   2      115.73      109.52      4.90 o 
   2   7   2      486.40      464.42     10.80 o 
   3   7   2      371.66      359.03     10.63 o 
   4   7   2       38.13       47.32      8.43 o 
   5   7   2      670.40      674.76     16.09 o 
   6   7   2      165.39      169.52     11.84 o 
   7   7   2       40.83       37.35     11.02 o 
   8   7   2        1.85       -3.25     17.68 o 
   9   7   2        2.22      -20.22     20.60 o 
  10   7   2        1.91       18.24     13.50 o 
   0   8   2      881.57      886.21     18.57 o 
   1   8   2      284.51      265.32      6.56 o 
   2   8   2       89.39      101.92      7.82 o 
   3   8   2       62.59       61.92      8.10 o 
   4   8   2      486.70      479.35     13.72 o 
   5   8   2      191.83      175.74     11.40 o 
   6   8   2       25.56       15.92     10.08 o 
   7   8   2       21.12       14.10     10.96 o 
   8   8   2       12.66       21.43     11.35 o 
   9   8   2       47.10       31.51     15.92 o 
  10   8   2       14.54        1.38     17.46 o 
   0   9   2      249.87      249.24     10.03 o 
   1   9   2      129.16      126.99      6.06 o 
   2   9   2       22.75       21.98      7.60 o 
   3   9   2      246.50      261.63     11.13 o 
   4   9   2      217.13      211.28     11.24 o 
   5   9   2      115.61      125.33     11.24 o 
   6   9   2       46.11       64.40     10.03 o 
   7   9   2        0.24       10.25     12.62 o 
   8   9   2       13.12       24.90     11.24 o 
   9   9   2       20.89       26.61     13.00 o 
   0  10   2      303.36      308.46     11.40 o 
   1  10   2       66.22       64.07      6.12 o 
   2  10   2       28.80       33.66      8.26 o 
   3  10   2       10.69       10.41     10.08 o 
   4  10   2       49.53       53.33      9.37 o 
   5  10   2       64.68       81.98     11.84 o 
   6  10   2       49.89       71.62     10.96 o 
   7  10   2       25.74       15.87     13.77 o 
   8  10   2       40.71       41.15     12.40 o 
   9  10   2        8.84       21.60     13.22 o 
   0  11   2      406.45      433.35     13.22 o 
   1  11   2       35.35       42.42      5.95 o 
   2  11   2      172.19      169.19     11.02 o 
   3  11   2       60.99       69.31      9.64 o 
   4  11   2      196.56      200.04     12.07 o 
   5  11   2       60.74       57.96     10.69 o 
   6  11   2       25.67        3.53     12.84 o 
   7  11   2        5.49       14.10     11.35 o 
   8  11   2       14.24        6.28     20.44 o 
   0  12   2       60.53       63.80      9.20 o 
   1  12   2      223.34      217.45      8.04 o 
   2  12   2       12.18       19.01     10.85 o 
   3  12   2       40.56       31.90      9.92 o 
   4  12   2      267.79      322.18     14.21 o 
   5  12   2        7.24       12.89     12.40 o 
   6  12   2       41.35       38.45     11.24 o 
   7  12   2       10.79        8.37     12.01 o 
   0  13   2        0.22      -15.70     15.70 o 
   1  13   2        8.49        5.40      8.76 o 
   2  13   2       47.85       46.77     10.41 o 
   3  13   2      264.01      269.12     14.05 o 
   4  13   2       31.95       36.42     13.44 o 
   5  13   2       13.39       35.42     10.47 o 
   6  13   2        2.20       11.35     13.28 o 
   0  14   2       38.74       39.17     10.85 o 
   1  14   2       73.52       90.52      7.88 o 
   2  14   2        1.25      -12.07     15.76 o 
   3  14   2       37.69       41.04     10.74 o 
   4  14   2        2.51       -3.80     19.12 o 
   5  14   2        1.98       -8.48     18.68 o 
   0  15   2       38.04       47.98     10.74 o 
   1  15   2       26.50       18.46     10.36 o 
   2  15   2        9.51        0.17     12.89 o 
   3  15   2       26.41       19.23     13.55 o 
   4  15   2        0.79       20.71     13.22 o 
   0  16   2        4.63       10.03     12.84 o 
   1  16   2        6.78       -7.88     12.56 o 
   2  16   2        2.47       -5.34     13.55 o 
   1   0   3     2807.06     2772.66     15.98 o 
   2   0   3       24.86       21.93      5.34 o 
   3   0   3      303.57      300.86      8.54 o 
   4   0   3      315.04      340.08      9.59 o 
   5   0   3        4.53        1.60      8.21 o 
   6   0   3       41.34       42.37      9.48 o 
   7   0   3      161.87      148.25     13.17 o 
   8   0   3      377.52      369.00     15.43 o 
   9   0   3       98.79       98.50     13.66 o 
  10   0   3       35.45       49.09     14.32 o 
  11   0   3       10.64        1.32     17.63 o 
   0   1   3     4100.29     3873.83     20.93 o 
   1   1   3     1796.65     1838.41     11.84 o 
   2   1   3     2336.39     2270.22     19.56 o 
   3   1   3     4008.67     4088.75     28.81 o 
   4   1   3       60.82       51.46      6.17 o 
   5   1   3      409.77      424.92      9.53 o 
   6   1   3      785.31      783.07     13.55 o 
   7   1   3      289.96      293.75     11.29 o 
   8   1   3       59.27       67.43     10.08 o 
   9   1   3       54.28       43.96     10.69 o 
  10   1   3       86.67      105.12     11.90 o 
  11   1   3        3.27      -10.36     16.03 o 
   0   2   3      915.96      948.79     15.15 o 
   1   2   3     3856.80     3735.88     20.60 o 
   2   2   3      220.66      190.12      6.45 o 
   3   2   3      161.35      174.42      9.42 o 
   4   2   3      205.41      180.76      8.43 o 
   5   2   3      678.33      711.84     15.70 o 
   6   2   3      432.56      424.98     13.55 o 
   7   2   3      209.67      195.91     13.39 o 
   8   2   3      282.75      281.85     14.21 o 
   9   2   3       63.18       36.42     15.92 o 
  10   2   3      169.27      189.90     16.03 o 
  11   2   3       12.35        0.50     17.74 o 
   0   3   3    14814.35    14266.84     56.14 o 
   1   3   3     5704.59     5617.27     43.30 o 
   2   3   3     1245.74     1271.63     20.49 o 
   3   3   3       14.07       27.99      6.34 o 
   4   3   3     1970.98     2110.07     30.91 o 
   5   3   3      752.05      770.29     15.87 o 
   6   3   3       12.77        5.40     11.95 o 
   7   3   3        2.20       -7.33     17.46 o 
   8   3   3       97.99       78.23     12.51 o 
   9   3   3      459.26      445.47     17.74 o 
  10   3   3        9.66       11.95     16.64 o 
  11   3   3       39.23       26.72     19.12 o 
   0   4   3       29.88       28.26      5.40 o 
   1   4   3     2804.98     2611.68     19.89 o 
   2   4   3     3940.38     3965.73     36.20 o 
   3   4   3     2040.62     2087.92     29.25 o 
   4   4   3      380.15      418.04     10.80 o 
   5   4   3      572.23      580.50     13.33 o 
   6   4   3      716.20      719.17     15.87 o 
   7   4   3       21.47       30.08     11.02 o 
   8   4   3       19.90        0.55     14.16 o 
   9   4   3       46.59       57.24     13.06 o 
  10   4   3       22.58        0.88     22.15 o 
  11   4   3       38.58        9.15     19.23 o 
   0   5   3       11.13       19.28      5.34 o 
   1   5   3      339.02      356.72      9.09 o 
   2   5   3      911.74      892.32     17.24 o 
   3   5   3      813.16      857.28     18.40 o 
   4   5   3      190.87      198.33      9.53 o 
   5   5   3      312.83      299.70     11.62 o 
   6   5   3      415.46      421.18     13.83 o 
   7   5   3      164.00      151.39     12.78 o 
   8   5   3      209.66      211.39     14.32 o 
   9   5   3       49.72       11.95     16.31 o 
  10   5   3      107.45      125.28     15.32 o 
   0   6   3      314.87      355.23      8.87 o 
   1   6   3     1002.32     1034.90     14.76 o 
   2   6   3      113.36      139.33      7.55 o 
   3   6   3     1339.31     1389.25     26.94 o 
   4   6   3      100.25       98.67      8.65 o 
   5   6   3      109.96      124.40     10.36 o 
   6   6   3      444.29      478.03     14.65 o 
   7   6   3      107.12      119.33     11.73 o 
   8   6   3      672.40      669.59     18.84 o 
   9   6   3       21.75       52.28     12.45 o 
  10   6   3        0.45       18.84     13.00 o 
   0   7   3      231.75      243.89      8.48 o 
   1   7   3      428.90      450.82      7.38 o 
   2   7   3      714.77      727.43     15.43 o 
   3   7   3       24.34       31.13      7.55 o 
   4   7   3      448.85      453.79     13.06 o 
   5   7   3      168.87      172.11     11.24 o 
   6   7   3      126.47      120.16     11.18 o 
   7   7   3      145.18      159.82     14.98 o 
   8   7   3       41.97       20.05     14.32 o 
   9   7   3        8.60       29.80     14.82 o 
  10   7   3       24.51        8.54     17.02 o 
   0   8   3      105.44      117.29      7.77 o 
   1   8   3      517.10      489.33      8.15 o 
   2   8   3      180.73      163.46      9.31 o 
   3   8   3      133.16      138.89      9.48 o 
   4   8   3      168.59      169.68     10.41 o 
   5   8   3      286.88      289.73     12.84 o 
   6   8   3      183.91      182.85     11.84 o 
   7   8   3       63.14       72.50     11.02 o 
   8   8   3       37.74       28.98     14.87 o 
   9   8   3        0.86      -21.54     21.54 o 
   0   9   3      136.12      132.22      8.98 o 
   1   9   3      303.83      291.55      7.49 o 
   2   9   3      118.69      134.86      9.31 o 
   3   9   3       51.63       50.08      9.15 o 
   4   9   3      225.01      220.92     11.95 o 
   5   9   3       39.79       48.59     10.03 o 
   6   9   3       81.49      105.83     11.02 o 
   7   9   3       94.74       89.74     12.07 o 
   8   9   3      134.64      142.52     13.66 o 
   9   9   3       18.10       -8.43     15.76 o 
   0  10   3        6.29       19.83      7.93 o 
   1  10   3      335.27      329.17      8.26 o 
   2  10   3      153.85      160.43     10.36 o 
   3  10   3      154.79      145.72     10.63 o 
   4  10   3       90.02       88.97     10.36 o 
   5  10   3      291.15      316.61     13.61 o 
   6  10   3        3.42      -10.96     16.31 o 
   7  10   3       63.78       52.34     14.65 o 
   8  10   3       30.36       25.45     14.54 o 
   0  11   3      170.05      178.61     10.41 o 
   1  11   3      388.22      377.16      9.09 o 
   2  11   3      108.21      102.86      9.70 o 
   3  11   3        1.54        1.82     10.36 o 
   4  11   3      131.98      113.32     12.07 o 
   5  11   3       87.44       96.19     10.74 o 
   6  11   3       23.23       37.79     11.07 o 
   7  11   3       28.48       24.08     14.16 o 
   8  11   3       10.42        8.76     12.62 o 
   0  12   3        3.19        2.20     10.47 o 
   1  12   3      114.02      110.07      7.22 o 
   2  12   3      242.98      253.37     12.73 o 
   3  12   3      217.55      217.78     12.51 o 
   4  12   3       82.99       97.90     11.62 o 
   5  12   3       44.26       49.53     10.85 o 
   6  12   3       13.40       21.38     11.29 o 
   7  12   3        4.99       -6.39     19.83 o 
   0  13   3      107.71       84.73     10.91 o 
   1  13   3      145.84      144.12      8.21 o 
   2  13   3       66.50       75.42     10.58 o 
   3  13   3       10.50       14.93     10.03 o 
   4  13   3       47.60       61.70     10.96 o 
   5  13   3       36.66       49.36     11.35 o 
   6  13   3       25.02       17.41     14.05 o 
   0  14   3        0.69        6.61     10.96 o 
   1  14   3       21.81       19.17      7.11 o 
   2  14   3       40.18       21.82     13.17 o 
   3  14   3       24.33        9.70     10.91 o 
   4  14   3       25.04       36.58     10.96 o 
   5  14   3       53.56       69.69     12.51 o 
   0  15   3      196.05      231.94     13.99 o 
   1  15   3        4.09       -5.67     10.36 o 
   2  15   3        1.62       -4.08     18.57 o 
   3  15   3       35.15       40.11     14.05 o 
   4  15   3       51.15       59.50     12.40 o 
   0  16   3        0.07      -12.01     18.57 o 
   1  16   3        1.15      -10.96     10.96 o 
   0   0   4     3090.84     2888.24     25.34 o 
   1   0   4      529.17      565.52      8.26 o 
   2   0   4     1223.37     1251.47     20.16 o 
   3   0   4      387.62      391.26      9.20 o 
   4   0   4     1202.57     1280.00     24.85 o 
   5   0   4      906.43     1013.63     21.82 o 
   6   0   4     1960.67     2164.28     38.18 o 
   7   0   4      853.92      810.35     18.35 o 
   8   0   4      151.82      126.44     13.11 o 
   9   0   4        0.11      -12.34     19.56 o 
  10   0   4        5.53       -9.37     22.70 o 
  11   0   4        4.24       10.91     17.46 o 
   0   1   4        2.90        8.65      4.19 o 
   1   1   4     2541.40     2484.86     14.65 o 
   2   1   4      705.77      659.89     12.95 o 
   3   1   4      548.02      560.17      9.92 o 
   4   1   4      733.48      706.28     12.18 o 
   5   1   4      143.82      138.39      8.04 o 
   6   1   4       39.10       33.99      8.32 o 
   7   1   4      623.87      597.58     13.88 o 
   8   1   4       98.53      101.20     10.85 o 
   9   1   4       95.70       86.93     11.18 o 
  10   1   4       11.31       -6.61     15.65 o 
  11   1   4       17.74       27.33     14.10 o 
   0   2   4     2891.54     2835.90     26.72 o 
   1   2   4     3089.26     3061.12     21.65 o 
   2   2   4     1273.07     1249.15     20.82 o 
   3   2   4     5518.99     5775.49     44.95 o 
   4   2   4      150.95      145.66      8.65 o 
   5   2   4       18.76        9.09     10.30 o 
   6   2   4       16.39        9.70      9.75 o 
   7   2   4      259.89      271.38     13.55 o 
   8   2   4      207.05      199.43     13.83 o 
   9   2   4       37.35       28.48     13.11 o 
  10   2   4       16.38       24.68     13.55 o 
  11   2   4       14.54        1.65     26.28 o 
   0   3   4      101.06      101.53      6.89 o 
   1   3   4      559.28      578.30      8.81 o 
   2   3   4      851.33      823.29     16.03 o 
   3   3   4      239.22      255.24      8.70 o 
   4   3   4      171.14      172.49      8.54 o 
   5   3   4      185.23      192.22     10.03 o 
   6   3   4      339.26      354.90     12.95 o 
   7   3   4      104.83      118.94     12.12 o 
   8   3   4        0.47      -18.51     18.84 o 
   9   3   4        5.13        0.88     15.43 o 
  10   3   4       10.99       18.24     15.76 o 
  11   3   4        2.01       19.72     14.76 o 
   0   4   4      768.71      698.56     14.54 o 
   1   4   4     2204.28     2287.30     20.71 o 
   2   4   4     2022.22     2045.50     28.32 o 
   3   4   4      853.07      828.25     17.13 o 
   4   4   4      370.69      369.72     10.80 o 
   5   4   4      198.45      198.17     10.52 o 
   6   4   4      485.89      446.02     14.76 o 
   7   4   4       92.99       82.14     11.95 o 
   8   4   4       82.81       94.81     12.29 o 
   9   4   4      110.07      108.31     14.21 o 
  10   4   4       12.34      -11.90     22.42 o 
   0   5   4     1757.72     1806.18     26.55 o 
   1   5   4      512.60      569.10      8.43 o 
   2   5   4      248.05      232.54      8.26 o 
   3   5   4       12.33        2.53     10.63 o 
   4   5   4      164.75      148.75      9.20 o 
   5   5   4       80.55       79.55      9.70 o 
   6   5   4       26.25       28.21     10.41 o 
   7   5   4      268.09      263.17     13.72 o 
   8   5   4       50.28       60.27     14.76 o 
   9   5   4       47.29        4.30     21.38 o 
  10   5   4       25.21       14.60     14.05 o 
   0   6   4      135.35      144.56      7.16 o 
   1   6   4       53.47       66.00      4.57 o 
   2   6   4       39.36       34.32      6.61 o 
   3   6   4      381.24      366.97     10.85 o 
   4   6   4      232.62      241.74     10.63 o 
   5   6   4      107.94      112.17     10.58 o 
   6   6   4       20.46       -2.53     16.36 o 
   7   6   4      288.03      296.17     14.10 o 
   8   6   4       12.37        9.20     13.72 o 
   9   6   4      107.60      116.13     14.43 o 
  10   6   4       39.45       45.45     14.10 o 
   0   7   4       84.61       95.47      7.22 o 
   1   7   4        2.89       -6.17      6.17 o 
   2   7   4      101.11      103.46      8.10 o 
   3   7   4      185.96      185.60      9.59 o 
   4   7   4      118.86      125.99      9.64 o 
   5   7   4      596.39      578.46     15.37 o 
   6   7   4      233.41      222.79     13.11 o 
   7   7   4      187.92      180.43     13.28 o 
   8   7   4        0.73      -14.32     14.32 o 
   9   7   4       77.51       70.63     13.61 o 
  10   7   4       12.85      -14.71     16.69 o 
   0   8   4      301.21      303.45     10.47 o 
   1   8   4        4.96       11.51      5.73 o 
   2   8   4        6.14      -11.79     11.79 o 
   3   8   4      385.60      374.84     12.29 o 
   4   8   4      575.13      550.04     14.71 o 
   5   8   4      374.84      364.87     14.10 o 
   6   8   4      206.89      209.79     13.00 o 
   7   8   4       49.84       32.50     11.62 o 
   8   8   4       51.81       47.93     12.56 o 
   9   8   4       11.49       -7.49     16.53 o 
   0   9   4      147.33      137.51      9.48 o 
   1   9   4      204.31      199.54      7.16 o 
   2   9   4       78.33       94.65      9.09 o 
   3   9   4      230.06      222.02     11.35 o 
   4   9   4      265.41      278.82     12.29 o 
   5   9   4       17.95       -2.37     10.03 o 
   6   9   4       22.51        4.74     12.40 o 
   7   9   4       53.30       62.86     11.62 o 
   8   9   4       64.62       76.14     13.00 o 
   9   9   4        4.50      -22.86     22.86 o 
   0  10   4      303.70      308.90     12.07 o 
   1  10   4      377.17      375.95      8.76 o 
   2  10   4        3.24       29.47      8.04 o 
   3  10   4      240.02      228.58     12.01 o 
   4  10   4       70.37       61.15      9.86 o 
   5  10   4       78.69       89.25     10.69 o 
   6  10   4       75.89       50.13     11.35 o 
   7  10   4       13.08       -6.17     14.43 o 
   8  10   4       24.32       15.92     16.09 o 
   0  11   4      673.13      650.36     16.25 o 
   1  11   4       90.05       91.84      6.78 o 
   2  11   4        0.04        1.93     10.36 o 
   3  11   4      208.27      209.51     11.90 o 
   4  11   4      176.34      184.39     12.34 o 
   5  11   4       20.93       33.55      9.81 o 
   6  11   4       16.76       -8.43     18.13 o 
   7  11   4       10.34       16.53     13.55 o 
   8  11   4        5.98       22.86     14.60 o 
   0  12   4       34.86       39.72      9.26 o 
   1  12   4      144.46      140.26      7.77 o 
   2  12   4       48.27       41.04     10.08 o 
   3  12   4       46.95       63.91     10.14 o 
   4  12   4        3.89       -7.77     16.97 o 
   5  12   4        9.45        0.99     17.90 o 
   6  12   4       32.49       25.12     11.62 o 
   7  12   4       21.88       23.14     15.59 o 
   0  13   4      113.81      102.25     10.58 o 
   1  13   4       92.75      104.12      7.82 o 
   2  13   4      110.52      117.90     11.29 o 
   3  13   4      110.61      132.00     12.40 o 
   4  13   4        3.57       -9.59     17.85 o 
   5  13   4       12.61       21.27     12.45 o 
   6  13   4       15.73       23.19     13.99 o 
   0  14   4       89.64       88.81     11.57 o 
   1  14   4      113.85      129.52      8.59 o 
   2  14   4       77.33       85.78     11.90 o 
   3  14   4       26.79       34.87     11.02 o 
   4  14   4       34.87       41.43     10.96 o 
   5  14   4       38.95       34.76     12.62 o 
   0  15   4        1.41      -18.18     18.18 o 
   1  15   4        7.23       -7.33     12.12 o 
   2  15   4       27.52       41.54     14.10 o 
   3  15   4       61.34       76.14     12.34 o 
   1   0   5      386.97      400.90      5.95 o 
   2   0   5      159.45      170.12      7.33 o 
   3   0   5      203.98      209.24      8.15 o 
   4   0   5       32.81       14.87      9.04 o 
   5   0   5     1498.71     1526.54     31.02 o 
   6   0   5      271.07      268.35     12.51 o 
   7   0   5       14.88       25.18     11.02 o 
   8   0   5      689.43      689.80     18.57 o 
   9   0   5        2.44       -5.01     20.55 o 
  10   0   5        3.27        9.04     15.98 o 
  11   0   5       43.25       42.20     15.76 o 
   0   1   5       44.78       46.22      4.68 o 
   1   1   5       56.31       56.08      3.25 o 
   2   1   5      485.90      465.42      8.48 o 
   3   1   5     1503.61     1652.04     21.49 o 
   4   1   5       14.18       12.18      8.15 o 
   5   1   5      120.44      124.67      7.99 o 
   6   1   5      248.74      223.23     10.30 o 
   7   1   5       40.36       29.64     10.80 o 
   8   1   5       24.07        6.06     12.12 o 
   9   1   5       36.48       25.45     12.51 o 
  10   1   5       10.63       12.07     14.76 o 
  11   1   5        5.37      -20.38     20.38 o 
   0   2   5        5.86       14.71      5.07 o 
   1   2   5     3185.71     3073.74     22.09 o 
   2   2   5      544.07      572.35     12.29 o 
   3   2   5     1547.88     1630.99     26.72 o 
   4   2   5      121.38      141.42      8.59 o 
   5   2   5       27.68       31.40      8.59 o 
   6   2   5      234.72      219.76     12.40 o 
   7   2   5      227.86      222.46     13.28 o 
   8   2   5       98.83      107.10     12.34 o 
   9   2   5       82.47       67.60     13.33 o 
  10   2   5       30.87       13.77     16.97 o 
   0   3   5     2684.13     2654.10     30.08 o 
   1   3   5      836.29      846.21     11.46 o 
   2   3   5     2401.55     2520.72     31.29 o 
   3   3   5       43.88       41.21      6.56 o 
   4   3   5      525.97      561.11     12.29 o 
   5   3   5      121.15      121.15      9.70 o 
   6   3   5      419.83      373.25     14.16 o 
   7   3   5      127.30      129.74     12.12 o 
   8   3   5       44.60       59.61     11.62 o 
   9   3   5       32.24       46.06     12.78 o 
  10   3   5        6.54       -9.75     22.70 o 
   0   4   5      990.57      996.39     20.49 o 
   1   4   5     2998.00     3133.79     24.41 o 
   2   4   5      446.28      470.26     10.25 o 
   3   4   5      978.38      940.25     19.72 o 
   4   4   5        8.40       -5.34     12.62 o 
   5   4   5      150.31      169.57     10.19 o 
   6   4   5      357.30      348.51     13.55 o 
   7   4   5        5.43       14.98     12.51 o 
   8   4   5      254.31      253.92     14.54 o 
   9   4   5        8.47       26.77     12.07 o 
  10   4   5       12.16        8.32     22.97 o 
   0   5   5     1058.75     1075.89     20.77 o 
   1   5   5      577.45      562.98      8.65 o 
   2   5   5       10.33       14.60      7.55 o 
   3   5   5      140.89      168.09      8.81 o 
   4   5   5       28.46       49.42      8.10 o 
   5   5   5      645.96      624.63     14.76 o 
   6   5   5      179.23      168.25     12.29 o 
   7   5   5      107.55       96.14     12.40 o 
   8   5   5      162.63      134.81     13.83 o 
   9   5   5      138.89      136.96     14.38 o 
  10   5   5        8.81       17.57     16.75 o 
   0   6   5      121.31      115.25      7.38 o 
   1   6   5      259.14      270.28      6.61 o 
   2   6   5      526.82      554.66     11.79 o 
   3   6   5       32.40       37.57      7.66 o 
   4   6   5      150.55      173.92      9.97 o 
   5   6   5      401.37      387.35     13.66 o 
   6   6   5      229.02      251.27     13.22 o 
   7   6   5      100.61       75.37     11.62 o 
   8   6   5       26.29       40.71     11.90 o 
   9   6   5       41.93       42.59     13.22 o 
  10   6   5       49.92       29.36     17.96 o 
   0   7   5      142.00      136.30      8.04 o 
   1   7   5       62.44       59.00      5.07 o 
   2   7   5       29.07       27.71      7.44 o 
   3   7   5      266.49      265.65     10.96 o 
   4   7   5       40.22       57.35      9.15 o 
   5   7   5      130.01      136.85     11.18 o 
   6   7   5      194.44      211.99     12.84 o 
   7   7   5      110.71      102.69     12.23 o 
   8   7   5       22.99       26.88     14.32 o 
   9   7   5        5.66       -7.05     20.27 o 
   0   8   5       54.05       51.07      7.99 o 
   1   8   5       15.71       21.71      5.51 o 
   2   8   5      356.89      325.54     11.68 o 
   3   8   5      318.70      292.65     11.84 o 
   4   8   5      180.98      165.05     11.29 o 
   5   8   5        4.39       23.08      9.37 o 
   6   8   5        4.17       -8.15     17.08 o 
   7   8   5        3.20        6.50     12.78 o 
   8   8   5       19.21       32.72     12.73 o 
   9   8   5       40.81       48.87     13.28 o 
   0   9   5      812.27      803.46     17.74 o 
   1   9   5      433.67      431.09      9.04 o 
   2   9   5      173.44      174.48     10.63 o 
   3   9   5      153.93      159.27     11.13 o 
   4   9   5      375.84      370.49     13.72 o 
   5   9   5      142.91      140.87     11.84 o 
   6   9   5       75.02       78.23     11.24 o 
   7   9   5        9.19        3.69     14.32 o 
   8   9   5        5.43       17.30     11.73 o 
   9   9   5        1.37      -15.76     15.76 o 
   0  10   5      739.72      704.24     16.20 o 
   1  10   5        6.84        6.45      7.16 o 
   2  10   5      294.64      262.46     12.12 o 
   3  10   5      252.97      257.77     12.34 o 
   4  10   5       59.83       57.90      9.81 o 
   5  10   5        3.07       -1.49     12.18 o 
   6  10   5       52.22       46.72     11.35 o 
   7  10   5       32.56       43.91     12.01 o 
   8  10   5       35.11       57.30     12.29 o 
   0  11   5      227.58      241.47     12.07 o 
   1  11   5      122.53      122.03      7.22 o 
   2  11   5      146.54      128.86     11.07 o 
   3  11   5       18.27       -2.37     16.20 o 
   4  11   5       28.83       22.75     11.84 o 
   5  11   5        4.93        4.63     15.98 o 
   6  11   5       32.20       37.57     11.18 o 
   7  11   5       31.26       22.31     15.37 o 
   0  12   5      214.51      231.72     12.78 o 
   1  12   5        2.39        1.98      7.27 o 
   2  12   5       74.37        3.20     19.56 o 
   3  12   5       12.95       -8.65     16.53 o 
   4  12   5       20.18       17.02     12.51 o 
   5  12   5       17.09      -17.46     17.46 o 
   6  12   5       21.64        0.00     19.61 o 
   7  12   5        8.21      -14.49     20.00 o 
   0  13   5        1.27       -6.56     14.38 o 
   1  13   5      145.71      142.80      8.65 o 
   2  13   5       39.35       31.18     10.36 o 
   3  13   5       27.52       28.54     11.02 o 
   4  13   5       48.22       43.74     11.51 o 
   5  13   5       10.47       24.96     11.73 o 
   6  13   5       32.83       60.71     12.40 o 
   0  14   5       10.83        6.72     11.62 o 
   1  14   5       31.76       32.06      7.71 o 
   2  14   5       49.75       56.36     11.13 o 
   3  14   5       27.60        9.70     13.50 o 
   4  14   5       30.68       60.22     11.68 o 
   5  14   5       13.60       -4.96     20.11 o 
   0  15   5       24.61       18.13     10.91 o 
   1  15   5       17.79       10.96      9.31 o 
   2  15   5        0.22       -9.31     18.46 o 
   3  15   5       37.43       24.13     15.43 o 
   0   0   6     2369.68     2319.53     28.70 o 
   1   0   6       46.79       47.32      4.24 o 
   2   0   6       54.48       48.59      6.50 o 
   3   0   6      614.66      702.09     15.26 o 
   4   0   6        4.27        5.73     12.12 o 
   5   0   6      133.70      111.78     10.36 o 
   6   0   6      317.92      296.78     13.39 o 
   7   0   6      325.54      334.52     14.54 o 
   8   0   6       69.88       94.10     12.40 o 
   9   0   6      190.46      214.91     15.15 o 
  10   0   6       87.35       80.98     15.04 o 
   0   1   6      312.99      347.19      7.00 o 
   1   1   6     1039.94     1040.30     11.95 o 
   2   1   6     1368.06     1424.67     20.05 o 
   3   1   6      258.14      289.62      7.71 o 
   4   1   6      136.52      144.78      7.49 o 
   5   1   6       45.59       26.88      8.54 o 
   6   1   6      236.02      232.82     10.14 o 
   7   1   6      338.23      356.39     12.29 o 
   8   1   6       14.98       -8.26     16.03 o 
   9   1   6        6.04       15.04     10.19 o 
  10   1   6       94.28      120.43     12.29 o 
   0   2   6       70.07       53.93      6.01 o 
   1   2   6      151.02      151.72      5.01 o 
   2   2   6      352.90      322.73      8.92 o 
   3   2   6      130.37      140.65      7.93 o 
   4   2   6       38.50       38.12      7.82 o 
   5   2   6      349.22      338.98     12.45 o 
   6   2   6      151.51      141.31     11.46 o 
   7   2   6       98.81       96.08     11.79 o 
   8   2   6      150.37      163.18     13.28 o 
   9   2   6        4.30       -6.56     19.39 o 
  10   2   6       10.91        4.13     16.69 o 
   0   3   6     1329.46     1374.54     23.96 o 
   1   3   6      228.78      216.51      5.62 o 
   2   3   6      967.75     1028.12     19.34 o 
   3   3   6      281.87      277.11      9.42 o 
   4   3   6       45.47       54.49      8.21 o 
   5   3   6      553.10      550.26     14.21 o 
   6   3   6       95.35       88.97     11.24 o 
   7   3   6       47.40       42.37     11.24 o 
   8   3   6       41.93       21.93     15.54 o 
   9   3   6       25.79       12.89     16.31 o 
  10   3   6       17.94       47.82     13.55 o 
   0   4   6     1433.76     1485.61     26.39 o 
   1   4   6      465.77      499.85      7.66 o 
   2   4   6     1932.76     2028.48     31.29 o 
   3   4   6      494.25      476.93     11.73 o 
   4   4   6        8.95       11.29      8.87 o 
   5   4   6       46.27       45.95      9.75 o 
   6   4   6      141.80      132.88     11.73 o 
   7   4   6      314.90      281.57     14.43 o 
   8   4   6       19.91       20.38     11.57 o 
   9   4   6       74.97       64.84     13.72 o 
  10   4   6        6.04      -24.02     24.02 o 
   0   5   6        5.41       28.21      6.12 o 
   1   5   6      574.89      563.31      8.37 o 
   2   5   6       93.66       94.87      7.60 o 
   3   5   6      165.15      169.24      9.31 o 
   4   5   6      180.14      181.69     10.41 o 
   5   5   6       53.09       56.52     10.19 o 
   6   5   6      206.23      230.12     12.34 o 
   7   5   6      144.61      136.46     12.45 o 
   8   5   6       14.16       -7.27     14.82 o 
   9   5   6      100.37       67.27     15.21 o 
  10   5   6        9.78        2.37     16.75 o 
   0   6   6       22.46       21.49      6.61 o 
   1   6   6      486.18      471.75      8.10 o 
   2   6   6      105.26      112.77      8.26 o 
   3   6   6      182.95      181.91      9.86 o 
   4   6   6      218.82      226.32     11.24 o 
   5   6   6      342.71      337.60     13.28 o 
   6   6   6        7.76       10.30     11.40 o 
   7   6   6       82.95       84.01     11.79 o 
   8   6   6      138.61      141.81     13.66 o 
   9   6   6       59.39       24.13     17.19 o 
   0   7   6       99.77       99.00      8.04 o 
   1   7   6      251.33      233.70      7.00 o 
   2   7   6      756.46      738.62     15.54 o 
   3   7   6       47.39       29.20      9.20 o 
   4   7   6       14.70       12.78     11.73 o 
   5   7   6      426.83      422.17     14.60 o 
   6   7   6      368.29      345.10     14.60 o 
   7   7   6       25.65       33.17     13.39 o 
   8   7   6        4.94       11.51     14.05 o 
   9   7   6       13.97       22.81     16.69 o 
   0   8   6      251.85      253.20     10.58 o 
   1   8   6      136.56      137.23      6.61 o 
   2   8   6      913.87      856.68     18.46 o 
   3   8   6      714.86      675.54     15.87 o 
   4   8   6      217.87      233.15     12.12 o 
   5   8   6        1.99        2.92     11.51 o 
   6   8   6       40.88       27.93     12.89 o 
   7   8   6       79.58       86.38     11.95 o 
   8   8   6        4.92      -10.41     20.93 o 
   9   8   6        7.31       -2.48     13.11 o 
   0   9   6        1.97        2.37     12.40 o 
   1   9   6       32.14       39.67      6.01 o 
   2   9   6      174.47      200.64     11.40 o 
   3   9   6     1245.73     1202.98     26.17 o 
   4   9   6        1.29      -14.87     15.81 o 
   5   9   6       73.41       52.12     10.58 o 
   6   9   6        5.48       -3.09     17.46 o 
   7   9   6       14.83       13.94     14.60 o 
   8   9   6       44.68       63.30     12.78 o 
   0  10   6      106.08       98.61      9.75 o 
   1  10   6       63.76       67.21      6.67 o 
   2  10   6      157.94      131.39     11.07 o 
   3  10   6       22.05        7.77     11.13 o 
   4  10   6       29.93       37.74     11.40 o 
   5  10   6        8.65      -10.14     17.24 o 
   6  10   6       42.36       23.14     11.40 o 
   7  10   6      115.79       95.86     13.88 o 
   8  10   6        0.09        8.92     20.16 o 
   0  11   6      263.69      239.10     12.56 o 
   1  11   6       97.22       99.44      7.44 o 
   2  11   6      113.90      109.14     10.63 o 
   3  11   6        0.74       -5.51     14.82 o 
   4  11   6        6.82       -7.55     16.53 o 
   5  11   6       40.12       33.66     11.35 o 
   6  11   6       36.11       52.45     13.55 o 
   7  11   6       23.47       41.15     14.16 o 
   0  12   6        5.99       -3.53     11.07 o 
   1  12   6       13.68        4.96      9.09 o 
   2  12   6       71.68       63.36     10.69 o 
   3  12   6        3.03      -16.14     16.14 o 
   4  12   6       27.64       36.91     10.85 o 
   5  12   6        0.34       19.45     12.51 o 
   6  12   6        9.59      -13.00     18.95 o 
   0  13   6        0.00      -16.03     16.03 o 
   1  13   6        8.45        8.76      7.44 o 
   2  13   6       10.89        9.48     12.40 o 
   3  13   6       94.99      111.89     12.29 o 
   4  13   6       76.39       97.35     12.73 o 
   5  13   6        1.12       -9.37     13.28 o 
   0  14   6       16.70      -13.11     13.11 o 
   1  14   6       16.76       16.42     10.41 o 
   2  14   6       34.89       -1.71     19.06 o 
   3  14   6        8.29       17.74     10.74 o 
   4  14   6       14.75       28.32     11.46 o 
   0  15   6        2.50       17.46     12.84 o 
   1  15   6        8.48        7.05      9.53 o 
   2  15   6       34.86       48.15     11.90 o 
   1   0   7       45.66       48.59      4.46 o 
   2   0   7      571.59      642.65     13.39 o 
   3   0   7        1.57        8.21      8.65 o 
   4   0   7       57.75       51.62      8.59 o 
   5   0   7      157.06      154.81     10.96 o 
   6   0   7       42.97       62.80     10.36 o 
   7   0   7        1.25       -7.99     16.97 o 
   8   0   7       29.48       30.30     13.77 o 
   9   0   7        0.03        4.41     20.11 o 
  10   0   7       91.29       91.89     15.54 o 
   0   1   7     1480.11     1339.56     20.00 o 
   1   1   7      174.91      170.01      4.63 o 
   2   1   7       55.35       54.05      5.78 o 
   3   1   7     1172.93     1099.58     18.02 o 
   4   1   7      143.03      139.38      7.77 o 
   5   1   7      177.44      179.21      9.15 o 
   6   1   7       21.99        8.15      9.92 o 
   7   1   7        7.09        6.17     11.79 o 
   8   1   7      155.36      176.90     11.51 o 
   9   1   7        8.05       10.47     12.51 o 
  10   1   7       47.31       53.44     12.18 o 
   0   2   7        0.01       -1.71      7.11 o 
   1   2   7      141.52      136.08      5.23 o 
   2   2   7     1438.18     1418.89     26.61 o 
   3   2   7       95.56       89.36      8.04 o 
   4   2   7       61.37       66.83      8.92 o 
   5   2   7      137.72      116.79     10.63 o 
   6   2   7      257.28      272.81     12.89 o 
   7   2   7       47.19       51.46     11.07 o 
   8   2   7       67.46       71.78     12.78 o 
   9   2   7       52.69       43.14     13.83 o 
  10   2   7        7.06       -1.76     23.52 o 
   0   3   7     1691.61     1701.68     28.70 o 
   1   3   7      354.41      369.34      6.89 o 
   2   3   7      244.90      252.76      9.26 o 
   3   3   7       30.14       52.89      7.44 o 
   4   3   7       36.96       28.98      8.76 o 
   5   3   7      138.43      129.36     10.91 o 
   6   3   7      388.94      406.80     14.32 o 
   7   3   7       60.95       45.40     14.27 o 
   8   3   7       83.21       79.28     12.73 o 
   9   3   7       20.79       21.43     14.82 o 
  10   3   7        0.22        1.10     21.16 o 
   0   4   7       72.42       79.77      7.05 o 
   1   4   7      468.60      463.87      7.71 o 
   2   4   7        4.74       11.07      6.67 o 
   3   4   7       49.51       58.62      8.26 o 
   4   4   7      154.90      175.85     10.36 o 
   5   4   7       46.80       54.54      9.81 o 
   6   4   7       69.93       72.94     10.69 o 
   7   4   7       82.85       77.62     12.12 o 
   8   4   7       14.17       18.62     14.16 o 
   9   4   7        9.14       -9.37     22.04 o 
  10   4   7        3.82       16.75     13.94 o 
   0   5   7       63.44       73.66      7.33 o 
   1   5   7      402.91      393.91      7.71 o 
   2   5   7      262.00      246.65     10.08 o 
   3   5   7      491.88      472.08     12.84 o 
   4   5   7       16.62       22.97     10.74 o 
   5   5   7       40.36       61.92      9.97 o 
   6   5   7      215.64      203.78     12.67 o 
   7   5   7      110.44      108.97     12.34 o 
   8   5   7       19.55      -19.12     19.67 o 
   9   5   7       61.01       65.72     14.05 o 
   0   6   7       65.90       59.33      7.93 o 
   1   6   7      326.68      321.57      7.60 o 
   2   6   7      546.94      525.63     12.89 o 
   3   6   7      285.87      290.44     11.35 o 
   4   6   7       85.58       84.29      9.92 o 
   5   6   7       60.82       63.96     10.58 o 
   6   6   7       85.98       83.85     10.96 o 
   7   6   7       46.00       45.67     11.46 o 
   8   6   7       14.93       15.65     14.87 o 
   9   6   7      100.83      124.73     14.21 o 
   0   7   7       21.52       21.49      7.77 o 
   1   7   7      296.73      297.28      7.88 o 
   2   7   7      419.65      420.90     12.84 o 
   3   7   7      364.42      322.40     12.62 o 
   4   7   7      216.56      208.80     11.79 o 
   5   7   7       28.48       30.85      9.97 o 
   6   7   7       41.52       41.54     10.30 o 
   7   7   7       21.38       32.56     10.85 o 
   8   7   7       38.79       40.82     12.07 o 
   9   7   7      113.10      123.57     15.15 o 
   0   8   7       41.11       46.44      8.15 o 
   1   8   7      455.10      442.22      9.48 o 
   2   8   7        4.70        9.59      8.15 o 
   3   8   7      623.61      608.65     16.03 o 
   4   8   7      248.74      242.18     12.78 o 
   5   8   7      142.26      120.10     11.79 o 
   6   8   7       86.21       91.95     12.18 o 
   7   8   7        3.91        2.04     13.28 o 
   8   8   7        4.46       10.19     14.82 o 
   0   9   7        8.25        4.19     10.25 o 
   1   9   7      185.61      198.17      7.88 o 
   2   9   7      336.37      333.42     13.33 o 
   3   9   7       89.64       93.38     10.74 o 
   4   9   7      239.63      237.72     12.51 o 
   5   9   7       26.53       14.43     12.89 o 
   6   9   7       66.93       58.51     12.29 o 
   7   9   7        7.04      -15.26     19.83 o 
   8   9   7       15.36       19.23     12.84 o 
   0  10   7      253.33      241.52     12.29 o 
   1  10   7        8.28       19.61      6.01 o 
   2  10   7      214.28      225.82     11.90 o 
   3  10   7       11.50        9.53     10.74 o 
   4  10   7       28.43       53.93      9.70 o 
   5  10   7       16.50       19.83     10.58 o 
   6  10   7        9.68      -19.01     19.01 o 
   7  10   7       26.51       26.50     12.01 o 
   0  11   7       32.42       39.28      9.64 o 
   1  11   7      182.91      185.44      8.43 o 
   2  11   7       59.43       59.88     10.80 o 
   3  11   7        0.64      -11.40     16.20 o 
   4  11   7        3.86        1.16     11.46 o 
   5  11   7       38.06       56.08     11.24 o 
   6  11   7       86.12       85.12     13.33 o 
   7  11   7       10.20        8.10     15.15 o 
   0  12   7        1.11      -15.98     15.98 o 
   1  12   7       32.98       33.61      7.77 o 
   2  12   7       17.08       20.66      9.86 o 
   3  12   7        2.70       -6.23     16.42 o 
   4  12   7       19.22       17.79     10.91 o 
   5  12   7        1.42      -18.84     18.84 o 
   6  12   7        3.57       32.28     11.68 o 
   0  13   7       24.74       19.06     10.30 o 
   1  13   7       21.22       27.05      7.60 o 
   2  13   7       18.02      -17.90     17.90 o 
   3  13   7       44.39       59.83     11.57 o 
   4  13   7       10.63       12.12     13.11 o 
   5  13   7       16.28       10.36     14.60 o 
   0  14   7       24.21        9.15     12.73 o 
   1  14   7       14.70       23.96      7.60 o 
   2  14   7       18.76       26.83     10.91 o 
   3  14   7        3.19      -16.86     17.08 o 
   0   0   8      106.81      106.71      7.11 o 
   1   0   8       24.16       36.80      4.46 o 
   2   0   8       35.69       25.40      7.11 o 
   3   0   8      636.00      698.07     14.82 o 
   4   0   8        7.47       24.52      8.37 o 
   5   0   8      198.56      211.77     12.12 o 
   6   0   8      160.47      178.39     12.40 o 
   7   0   8      171.90      166.27     12.67 o 
   8   0   8       48.04       42.92     12.62 o 
   9   0   8       58.07       72.23     14.21 o 
  10   0   8       54.95       38.89     15.37 o 
   0   1   8      161.41      146.49      6.28 o 
   1   1   8      230.11      222.02      5.12 o 
   2   1   8      609.03      616.42     10.80 o 
   3   1   8      129.69      118.45      7.27 o 
   4   1   8       84.80       92.44      7.77 o 
   5   1   8       36.62       39.17      8.21 o 
   6   1   8       10.71        8.32      9.37 o 
   7   1   8        3.65       19.56      9.97 o 
   8   1   8       77.25       87.49     10.80 o 
   9   1   8        1.21      -17.52     17.90 o 
  10   1   8       56.44       35.09     14.82 o 
   0   2   8        8.07        5.29      7.16 o 
   1   2   8      828.83      810.07     11.95 o 
   2   2   8      323.77      331.76     10.63 o 
   3   2   8      804.34      802.14     17.24 o 
   4   2   8      181.96      170.34     10.41 o 
   5   2   8      247.33      240.20     12.62 o 
   6   2   8       47.13       42.59     13.28 o 
   7   2   8      129.78      113.27     12.23 o 
   8   2   8       49.99       56.80     12.40 o 
   9   2   8       64.74       95.80     13.39 o 
  10   2   8       23.99        4.30     17.90 o 
   0   3   8       60.32       56.41      6.78 o 
   1   3   8      422.42      453.79      7.93 o 
   2   3   8       35.76       34.54      7.66 o 
   3   3   8      515.46      504.70     13.00 o 
   4   3   8      234.56      246.48     11.51 o 
   5   3   8       94.01       80.10     10.91 o 
   6   3   8      146.03      149.63     12.07 o 
   7   3   8        5.68       -7.38     17.68 o 
   8   3   8        5.75       14.93     13.33 o 
   9   3   8       14.82        8.54     16.20 o 
   0   4   8      121.12      135.36      8.43 o 
   1   4   8      239.28      231.11      6.78 o 
   2   4   8       51.83       26.00      8.26 o 
   3   4   8       56.11       55.26      8.54 o 
   4   4   8      154.38      149.57     10.91 o 
   5   4   8       27.94        2.42     17.46 o 
   6   4   8      689.36      707.38     18.24 o 
   7   4   8      573.86      555.99     18.29 o 
   8   4   8        7.28       14.21     11.95 o 
   9   4   8        0.49      -16.14     22.26 o 
   0   5   8      142.78      146.65      8.43 o 
   1   5   8      401.83      379.58      9.48 o 
   2   5   8      212.28      194.53     10.19 o 
   3   5   8        2.66        8.70      8.32 o 
   4   5   8       10.53       -2.37     15.43 o 
   5   5   8       51.45       46.44     10.41 o 
   6   5   8     1041.79      983.77     21.16 o 
   7   5   8        6.57       20.66     13.72 o 
   8   5   8       15.89       15.04     14.82 o 
   9   5   8       27.17       24.08     17.35 o 
   0   6   8      340.46      334.57     11.18 o 
   1   6   8      300.31      309.56      8.15 o 
   2   6   8      106.76      112.39      9.26 o 
   3   6   8       23.22       33.88     10.30 o 
   4   6   8       47.95       47.54      9.86 o 
   5   6   8       13.70       -9.48     15.92 o 
   6   6   8      305.76      305.21     14.38 o 
   7   6   8      120.61      115.53     12.84 o 
   8   6   8       57.20       43.14     15.92 o 
   9   6   8       56.06       67.43     13.88 o 
   0   7   8       50.23       46.77      8.32 o 
   1   7   8       77.78       89.30      6.45 o 
   2   7   8      283.95      261.58     11.79 o 
   3   7   8      246.82      225.77     12.01 o 
   4   7   8      142.00      141.59     11.13 o 
   5   7   8       31.87       31.95     10.08 o 
   6   7   8       17.95       13.50     13.50 o 
   7   7   8       13.34        7.22     19.61 o 
   8   7   8       58.06       76.63     13.28 o 
   0   8   8        1.93       11.57      7.82 o 
   1   8   8       18.60       13.83      7.22 o 
   2   8   8      147.04      155.96     10.69 o 
   3   8   8       89.68       77.24      9.75 o 
   4   8   8       89.43      109.19     10.52 o 
   5   8   8      139.75      122.30     11.84 o 
   6   8   8       10.61       21.87     12.51 o 
   7   8   8       35.60       49.09     11.68 o 
   8   8   8       10.78       10.08     20.71 o 
   0   9   8      348.20      345.43     13.17 o 
   1   9   8       45.46       49.42      6.50 o 
   2   9   8      238.98      211.22     12.07 o 
   3   9   8       20.36       22.97      9.26 o 
   4   9   8       13.41       28.54      9.75 o 
   5   9   8       62.27       36.58     11.73 o 
   6   9   8       15.87        7.82     17.46 o 
   7   9   8        0.65       -6.61     13.72 o 
   0  10   8      300.27      310.28     13.50 o 
   1  10   8      144.71      131.72      7.60 o 
   2  10   8       41.02       64.29      9.20 o 
   3  10   8       12.98        9.64      9.70 o 
   4  10   8       10.21       -2.81     12.62 o 
   5  10   8       33.43       43.69     11.02 o 
   6  10   8       40.82       43.96     12.01 o 
   7  10   8       10.66       23.58     15.59 o 
   0  11   8      253.09      272.98     13.88 o 
   1  11   8       28.69       39.17      7.11 o 
   2  11   8       27.82       22.20     11.95 o 
   3  11   8       23.17       11.57     12.78 o 
   4  11   8       14.93       11.51     13.22 o 
   5  11   8       82.62       61.26     12.62 o 
   6  11   8       21.89       28.54     14.76 o 
   0  12   8      205.17      241.08     13.55 o 
   1  12   8       27.38       28.98      7.05 o 
   2  12   8        5.86      -10.08     17.19 o 
   3  12   8       64.33       71.95     11.68 o 
   4  12   8       56.24       75.09     11.90 o 
   5  12   8        0.40      -19.28     19.28 o 
   0  13   8       81.64      118.17     12.67 o 
   1  13   8        5.95       18.18      7.33 o 
   2  13   8       15.63       25.56     11.02 o 
   3  13   8       10.37       21.16     13.22 o 
   4  13   8        3.15      -12.89     19.61 o 
   0  14   8       15.31       25.18     11.02 o 
   1  14   8        1.49       10.91      8.87 o 
   2  14   8       23.92       18.46     11.73 o 
   1   0   9        0.99       10.80      5.12 o 
   2   0   9      329.82      322.95     10.96 o 
   3   0   9        7.32       18.07      7.99 o 
   4   0   9      105.66      106.49      9.70 o 
   5   0   9       95.29       76.36     10.69 o 
   6   0   9       79.29       85.61     11.07 o 
   7   0   9        7.19       19.72     13.44 o 
   8   0   9        7.27      -13.11     20.55 o 
   9   0   9       42.96       38.34     14.21 o 
   0   1   9      139.64      133.38      6.89 o 
   1   1   9      174.61      167.26      5.18 o 
   2   1   9      284.92      298.05      8.98 o 
   3   1   9      203.97      202.68      8.70 o 
   4   1   9       89.48       95.03      8.48 o 
   5   1   9       97.12       83.57      9.09 o 
   6   1   9       21.06       18.79      8.48 o 
   7   1   9      115.73      119.22     10.47 o 
   8   1   9       59.01       55.37     10.91 o 
   9   1   9       29.96        3.69     15.43 o 
   0   2   9       24.21       19.83      7.16 o 
   1   2   9       73.36       69.64      5.78 o 
   2   2   9      242.20      242.02     10.36 o 
   3   2   9       50.99       50.85      9.37 o 
   4   2   9      512.65      512.79     14.38 o 
   5   2   9       37.45       43.91     10.14 o 
   6   2   9      162.45      168.31     12.40 o 
   7   2   9       40.74       64.73     11.18 o 
   8   2   9        6.33        3.25     12.34 o 
   9   2   9       17.93       30.25     16.58 o 
   0   3   9       11.74        7.66     12.01 o 
   1   3   9       34.06       22.59      6.56 o 
   2   3   9      251.78      232.16     10.96 o 
   3   3   9       44.47       53.66      8.98 o 
   4   3   9       72.09       80.43     10.14 o 
   5   3   9      653.90      618.68     16.64 o 
   6   3   9      114.43      123.08     11.90 o 
   7   3   9       64.04       69.14     12.01 o 
   8   3   9       15.60       -9.86     19.17 o 
   9   3   9        1.03      -21.49     21.49 o 
   0   4   9      126.76      101.31      9.09 o 
   1   4   9      256.20      241.69      7.49 o 
   2   4   9      154.89      149.96      9.97 o 
   3   4   9      333.33      327.63     12.40 o 
   4   4   9       77.22       59.61     10.19 o 
   5   4   9      117.89      149.08     11.29 o 
   6   4   9      143.45      138.89     11.90 o 
   7   4   9       63.51       65.17     12.56 o 
   8   4   9       41.09       70.96     13.17 o 
   9   4   9        0.16       -5.12     16.86 o 
   0   5   9       30.14       29.09      7.99 o 
   1   5   9      764.82      750.30     11.24 o 
   2   5   9      215.89      195.30     10.85 o 
   3   5   9      281.46      280.20     12.62 o 
   4   5   9      205.24      187.31     11.84 o 
   5   5   9       34.83       26.22     11.90 o 
   6   5   9        2.16        9.53     17.13 o 
   7   5   9      160.62      169.13     13.83 o 
   8   5   9        3.46      -20.27     20.27 o 
   9   5   9       31.17        8.26     18.18 o 
   0   6   9       19.66        6.72      9.48 o 
   1   6   9      256.93      247.42      8.32 o 
   2   6   9      297.81      299.64     12.07 o 
   3   6   9      173.10      165.55     10.96 o 
   4   6   9      223.71      215.30     12.45 o 
   5   6   9       43.07       67.60     10.30 o 
   6   6   9       15.28       26.77     10.85 o 
   7   6   9       40.06       49.14     11.95 o 
   8   6   9        1.28       -7.22     19.45 o 
   0   7   9       36.94       51.01      8.70 o 
   1   7   9       39.21       41.70      6.50 o 
   2   7   9      104.99      106.44      9.59 o 
   3   7   9       54.99       61.26      9.86 o 
   4   7   9      113.16      123.13     11.46 o 
   5   7   9      103.55      106.38     11.24 o 
   6   7   9       52.88       60.05     11.73 o 
   7   7   9       67.63       71.29     12.62 o 
   8   7   9       15.98       21.49     15.26 o 
   0   8   9      291.24      299.26     12.56 o 
   1   8   9       17.32       17.79      7.11 o 
   2   8   9       12.04        2.92     11.40 o 
   3   8   9      153.01      146.43     11.68 o 
   4   8   9        7.57        2.53     11.51 o 
   5   8   9        5.00        7.71     14.93 o 
   6   8   9        3.90        7.00     13.11 o 
   7   8   9        7.64       -3.91     13.83 o 
   0   9   9      132.11      107.70     10.96 o 
   1   9   9       62.23       59.83      7.00 o 
   2   9   9      124.84      113.38     10.74 o 
   3   9   9       29.34       -2.42     16.97 o 
   4   9   9       67.28       75.86     11.62 o 
   5   9   9        0.34       22.53     10.19 o 
   6   9   9       13.46       34.87     10.85 o 
   7   9   9       11.27       -4.30     20.66 o 
   0  10   9       90.10       73.16     10.96 o 
   1  10   9       53.53       37.68      7.66 o 
   2  10   9       82.43       73.22     10.91 o 
   3  10   9       41.60       54.65     10.52 o 
   4  10   9       56.43       48.04     11.40 o 
   5  10   9        3.40        9.59     17.13 o 
   6  10   9       32.75       37.19     12.18 o 
   0  11   9       25.41        6.89     12.89 o 
   1  11   9       20.25       24.96      7.60 o 
   2  11   9       42.98       14.43     13.22 o 
   3  11   9       51.71       59.39     11.24 o 
   4  11   9        5.40       24.52     13.22 o 
   5  11   9       14.57       19.67     13.50 o 
   0  12   9       18.94       12.40     12.23 o 
   1  12   9       12.23        0.55     11.18 o 
   2  12   9       38.10       31.35     11.29 o 
   3  12   9       22.10       37.24     11.40 o 
   4  12   9        2.70       -7.05     19.06 o 
   0  13   9       66.43       84.79     11.68 o 
   1  13   9        3.85       15.81      8.04 o 
   2  13   9       84.95      108.70     13.22 o 
   3  13   9        3.38       10.69     18.57 o 
   0   0  10      138.00      131.34      9.70 o 
   1   0  10      530.91      510.98      9.31 o 
   2   0  10        7.79       19.45      9.09 o 
   3   0  10       23.62       29.42      8.65 o 
   4   0  10       53.81       61.92      9.59 o 
   5   0  10        0.30        4.52     11.40 o 
   6   0  10       22.78       19.17     13.61 o 
   7   0  10       13.57      -11.07     19.23 o 
   8   0  10        7.95       20.99     14.05 o 
   9   0  10        4.59       15.04     16.86 o 
   0   1  10      150.98      141.70      7.66 o 
   1   1  10      161.36      152.82      5.56 o 
   2   1  10      128.14      137.84      7.88 o 
   3   1  10      260.96      280.91      9.64 o 
   4   1  10       17.04       18.35      8.48 o 
   5   1  10       68.43       63.25      8.81 o 
   6   1  10        2.60       15.26      9.37 o 
   7   1  10       58.63       63.08     10.19 o 
   8   1  10       17.85       19.39     11.84 o 
   9   1  10       13.46        8.70     12.89 o 
   0   2  10        8.50        6.23      8.87 o 
   1   2  10       63.50       76.91      6.17 o 
   2   2  10       34.78       42.81      9.04 o 
   3   2  10      423.82      419.91     13.83 o 
   4   2  10       88.26       88.37     10.47 o 
   5   2  10       44.09       19.89     11.90 o 
   6   2  10      259.32      254.69     13.94 o 
   7   2  10       18.03       31.24     12.95 o 
   8   2  10       42.29       65.39     12.89 o 
   9   2  10        1.52       -8.10     15.81 o 
   0   3  10       95.11       91.95      8.92 o 
   1   3  10       10.00       11.84      6.72 o 
   2   3  10       63.79       79.22      9.20 o 
   3   3  10      177.59      192.27     11.02 o 
   4   3  10      158.64      171.23     11.40 o 
   5   3  10       20.11       34.21      9.53 o 
   6   3  10       58.86       67.76     11.29 o 
   7   3  10       78.19       83.24     12.34 o 
   8   3  10       33.93       19.39     15.81 o 
   9   3  10       13.54        8.98     16.25 o 
   0   4  10        0.08       11.46      7.60 o 
   1   4  10      146.01      142.08      7.16 o 
   2   4  10      374.82      364.49     12.84 o 
   3   4  10       72.93       85.12     10.14 o 
   4   4  10       89.68       94.65     10.14 o 
   5   4  10      187.08      191.83     12.18 o 
   6   4  10       45.33       68.53     11.40 o 
   7   4  10       51.34       49.80     12.12 o 
   8   4  10       26.41       38.84     12.56 o 
   0   5  10      284.53      255.90     11.84 o 
   1   5  10       56.82       71.67      6.61 o 
   2   5  10       69.85       68.37      9.48 o 
   3   5  10      162.91      157.12     11.02 o 
   4   5  10       38.81       45.62      9.42 o 
   5   5  10      290.80      275.02     14.27 o 
   6   5  10       13.38      -13.00     18.40 o 
   7   5  10       17.63        5.51     14.16 o 
   8   5  10       39.50       35.92     13.33 o 
   0   6  10        0.20       -1.16      9.26 o 
   1   6  10       78.56       76.41      6.72 o 
   2   6  10       87.51       68.64     10.30 o 
   3   6  10        6.59       -1.98      8.76 o 
   4   6  10       51.54       49.69     10.63 o 
   5   6  10       31.52       33.50     13.17 o 
   6   6  10        2.95      -17.63     17.63 o 
   7   6  10       56.20       55.42     12.34 o 
   8   6  10       10.87        9.37     13.11 o 
   0   7  10        0.22        5.18      8.32 o 
   1   7  10      182.69      175.80      8.15 o 
   2   7  10      132.35      124.73     11.02 o 
   3   7  10      146.96      140.04     11.40 o 
   4   7  10        1.56      -16.91     16.91 o 
   5   7  10       19.04        9.26     10.80 o 
   6   7  10       96.81       73.82     13.28 o 
   7   7  10        8.42       14.98     13.66 o 
   0   8  10        9.33        7.66     10.36 o 
   1   8  10        9.40       -3.31      8.32 o 
   2   8  10       18.24       25.73      9.09 o 
   3   8  10      133.95      123.41     11.73 o 
   4   8  10       14.85        5.56     12.34 o 
   5   8  10        9.89       -1.27     17.90 o 
   6   8  10        6.94        6.61     14.21 o 
   7   8  10        8.86       11.62     15.10 o 
   0   9  10        0.60      -13.44     14.16 o 
   1   9  10       57.99       44.02      7.38 o 
   2   9  10       94.04       80.54     10.52 o 
   3   9  10       39.96       22.04     13.06 o 
   4   9  10        2.76        2.59     17.41 o 
   5   9  10        1.62       14.65     10.63 o 
   6   9  10       18.65       -1.49     21.21 o 
   0  10  10       39.62       37.08     10.25 o 
   1  10  10       51.54       64.35      7.60 o 
   2  10  10        3.86        1.82     15.70 o 
   3  10  10        0.37      -14.54     16.31 o 
   4  10  10       46.21       60.27     12.01 o 
   5  10  10       46.27       74.70     12.45 o 
   6  10  10       21.52       11.29     14.38 o 
   0  11  10        2.75        2.42     11.90 o 
   1  11  10        9.54       -9.97     12.23 o 
   2  11  10       21.86        9.81     12.40 o 
   3  11  10        1.79      -11.46     12.67 o 
   4  11  10       13.69       21.82     11.40 o 
   5  11  10        3.61       20.99     11.95 o 
   0  12  10        1.84        6.06     12.12 o 
   1  12  10        4.50       16.31      8.21 o 
   2  12  10       49.00       50.68     13.83 o 
   3  12  10        5.22        2.92     11.84 o 
   0  13  10        6.41        7.44     17.96 o 
   1  13  10        2.13        5.18      9.15 o 
   1   0  11      830.57      850.62     12.78 o 
   2   0  11      129.03      128.75      9.86 o 
   3   0  11       17.51       11.90     11.13 o 
   4   0  11       41.75       48.43      9.81 o 
   5   0  11      272.48      298.32     13.50 o 
   6   0  11        3.67        2.42     13.28 o 
   7   0  11       20.46        8.70     15.15 o 
   8   0  11        0.23      -16.75     16.75 o 
   0   1  11      309.93      303.06      9.86 o 
   1   1  11       26.84       26.39      5.78 o 
   2   1  11       55.78       59.99      7.88 o 
   3   1  11      340.32      330.28     11.02 o 
   4   1  11       19.66       16.25      8.92 o 
   5   1  11       29.46       22.20      9.53 o 
   6   1  11       32.14       49.20      9.26 o 
   7   1  11       35.81       37.79     11.18 o 
   8   1  11       44.69       27.49     11.40 o 
   0   2  11      337.94      316.01     12.34 o 
   1   2  11       68.39       60.60      6.50 o 
   2   2  11      323.08      349.01     12.67 o 
   3   2  11      103.86      117.40     10.52 o 
   4   2  11      174.73      167.04     11.84 o 
   5   2  11       29.06       17.46     10.03 o 
   6   2  11       83.00      104.34     11.40 o 
   7   2  11       12.67       20.33     11.51 o 
   8   2  11       23.52       18.95     15.48 o 
   0   3  11       53.91       58.51      9.31 o 
   1   3  11      101.90       93.44      6.83 o 
   2   3  11       11.43        1.16     10.63 o 
   3   3  11      252.60      275.51     12.45 o 
   4   3  11        0.83      -15.59     15.59 o 
   5   3  11       28.59       39.39     10.30 o 
   6   3  11       85.60       87.54     12.23 o 
   7   3  11       22.59       29.20     12.01 o 
   8   3  11       13.62       22.48     13.00 o 
   0   4  11       15.05        1.87     14.21 o 
   1   4  11      206.95      211.55      7.93 o 
   2   4  11       12.55        1.98     10.74 o 
   3   4  11       83.90       75.97      9.92 o 
   4   4  11       59.67       45.51     10.85 o 
   5   4  11       40.88       63.36     10.52 o 
   6   4  11       43.58       32.28     11.40 o 
   7   4  11        2.02       10.85     14.60 o 
   8   4  11        6.87       20.99     14.98 o 
   0   5  11      184.61      177.01     10.85 o 
   1   5  11      103.70       98.39      7.22 o 
   2   5  11      183.60      161.58     11.24 o 
   3   5  11        2.91       -6.89     11.73 o 
   4   5  11       53.69       56.96     10.19 o 
   5   5  11       32.93       23.36     13.22 o 
   6   5  11        7.47       24.68     11.18 o 
   7   5  11        8.50       -4.79     19.34 o 
   0   6  11      128.97      118.39     10.30 o 
   1   6  11      131.72      138.56      7.66 o 
   2   6  11      111.17       92.17     10.63 o 
   3   6  11       57.28       42.97      9.97 o 
   4   6  11       57.28       61.37     11.13 o 
   5   6  11      151.20      132.50     13.00 o 
   6   6  11      101.09      130.02     12.62 o 
   7   6  11       17.69        7.38     12.78 o 
   0   7  11       28.06       12.34      9.15 o 
   1   7  11       45.32       46.94      6.61 o 
   2   7  11       17.01      -16.42     16.42 o 
   3   7  11       41.72      -18.13     18.13 o 
   4   7  11        0.35      -11.40     17.24 o 
   5   7  11       81.26       91.62     12.34 o 
   6   7  11      110.08      100.65     14.05 o 
   7   7  11       21.30       32.56     12.62 o 
   0   8  11       93.83       78.62     10.74 o 
   1   8  11       21.67       27.38      7.33 o 
   2   8  11      114.24      100.21     11.79 o 
   3   8  11       11.98       22.86     12.29 o 
   4   8  11       87.58       87.21     11.62 o 
   5   8  11       56.81       64.13     11.46 o 
   6   8  11       52.34       67.10     12.67 o 
   0   9  11        8.38        5.62     11.35 o 
   1   9  11       19.16       18.95      7.60 o 
   2   9  11       60.75       82.09     11.73 o 
   3   9  11      129.59      123.46     12.78 o 
   4   9  11       20.89       22.09     13.39 o 
   5   9  11       30.01       35.75     12.07 o 
   0  10  11       22.78       13.72     12.34 o 
   1  10  11       54.63       59.99      7.93 o 
   2  10  11       15.29       18.07     10.52 o 
   3  10  11        1.48       -9.70     17.79 o 
   4  10  11       16.19       19.83     13.11 o 
   5  10  11        9.87       -6.45     19.01 o 
   0  11  11       18.07       -7.88     18.95 o 
   1  11  11        0.43      -13.28     13.28 o 
   2  11  11       12.25       11.95     13.06 o 
   3  11  11       25.54       44.79     13.77 o 
   4  11  11       20.66       -0.83     20.93 o 
   0  12  11        0.62       -7.22     17.08 o 
   1  12  11        6.10       19.17      9.20 o 
   2  12  11       30.81       41.04     12.29 o 
   0   0  12       56.27       52.67      9.37 o 
   1   0  12      140.55      129.19      7.60 o 
   2   0  12        6.06       18.84      8.76 o 
   3   0  12       51.91       50.13     10.30 o 
   4   0  12       92.13      116.02     10.96 o 
   5   0  12       67.08       78.34     11.29 o 
   6   0  12        7.00       -4.90     18.51 o 
   7   0  12        0.67      -15.43     15.43 o 
   8   0  12        5.11       -0.61     21.82 o 
   0   1  12      143.41      157.29      9.09 o 
   1   1  12      696.32      714.10      9.92 o 
   2   1  12        0.98       -9.97     12.45 o 
   3   1  12       51.50       64.51      7.88 o 
   4   1  12       51.24       31.51      8.48 o 
   5   1  12       11.53        1.43     10.85 o 
   6   1  12       14.99       -4.30     12.89 o 
   7   1  12        2.53       -8.48     13.28 o 
   8   1  12       42.15       45.23     13.06 o 
   0   2  12       16.78       13.83      9.04 o 
   1   2  12       39.24       33.61      6.45 o 
   2   2  12       67.53       58.29      9.92 o 
   3   2  12      160.17      158.94     11.51 o 
   4   2  12        7.07       -6.72     16.03 o 
   5   2  12        6.53       -3.64     13.11 o 
   6   2  12       49.23       42.97     12.23 o 
   7   2  12       24.88       40.77     12.07 o 
   0   3  12      137.52      131.50     11.02 o 
   1   3  12      115.84      113.82      7.60 o 
   2   3  12      184.50      176.24     11.90 o 
   3   3  12        1.81        0.06     11.51 o 
   4   3  12        0.29        5.18     11.79 o 
   5   3  12        4.99      -18.51     18.51 o 
   6   3  12       34.21       54.54     11.57 o 
   7   3  12       22.57        2.48     14.60 o 
   0   4  12      193.25      187.81     11.95 o 
   1   4  12       49.46       58.40      6.72 o 
   2   4  12       84.54       77.46     10.63 o 
   3   4  12       31.03       40.44      9.48 o 
   4   4  12       27.07       24.08     10.52 o 
   5   4  12        9.17        8.81     12.07 o 
   6   4  12       31.03       43.14     11.13 o 
   7   4  12       21.81       23.96     14.87 o 
   0   5  12      204.08      212.76     12.01 o 
   1   5  12      176.65      193.15      8.26 o 
   2   5  12       32.48       12.78     11.46 o 
   3   5  12       51.49       21.71     10.74 o 
   4   5  12       45.21       61.32     10.85 o 
   5   5  12       40.67       49.86     10.85 o 
   6   5  12        7.71       -3.97     19.72 o 
   7   5  12        6.95      -16.47     16.47 o 
   0   6  12        3.18       20.55     10.52 o 
   1   6  12       67.08       70.57      7.22 o 
   2   6  12       91.82       97.62     11.51 o 
   3   6  12       62.16       80.10     12.51 o 
   4   6  12       15.86       -3.47     17.57 o 
   5   6  12       98.61      116.90     13.00 o 
   6   6  12       46.68       48.54     12.89 o 
   0   7  12       53.05       59.28     10.25 o 
   1   7  12       28.91       -4.68     11.84 o 
   2   7  12        3.58       12.84     11.24 o 
   3   7  12       21.06      -13.44     16.97 o 
   4   7  12        5.84        0.72     16.75 o 
   5   7  12       35.38       43.36     13.88 o 
   6   7  12        1.90        6.78     12.01 o 
   0   8  12       61.73       64.62     11.35 o 
   1   8  12       74.41       75.97      7.44 o 
   2   8  12        8.27      -10.80     17.02 o 
   3   8  12       21.29       22.37     10.80 o 
   4   8  12       25.95       17.85     13.83 o 
   5   8  12       30.18       33.22     11.95 o 
   0   9  12        1.55       -9.09     12.67 o 
   1   9  12        1.01       -4.68      9.31 o 
   2   9  12        5.67       16.09     12.67 o 
   3   9  12       42.22       39.06     11.73 o 
   4   9  12       18.77       17.02     11.51 o 
   0  10  12        3.92       22.53      9.37 o 
   1  10  12       29.91       28.04      8.70 o 
   2  10  12       39.42       31.35     12.34 o 
   3  10  12       24.78       34.87     13.99 o 
   0  11  12        3.44       33.11     12.73 o 
   1  11  12        2.30       12.56      8.92 o 
   2  11  12       27.82       29.97     14.93 o 
   1   0  13      392.12      377.16     10.36 o 
   2   0  13      228.25      246.32     12.84 o 
   3   0  13      108.83      132.06     11.73 o 
   4   0  13        0.53       10.91     11.46 o 
   5   0  13        3.07      -17.13     17.24 o 
   6   0  13        4.34       16.03     14.54 o 
   7   0  13        0.21        1.76     14.38 o 
   0   1  13      444.10      465.75     12.07 o 
   1   1  13      140.39      144.78      6.50 o 
   2   1  13       16.49        9.09      9.04 o 
   3   1  13       45.01       66.99      8.65 o 
   4   1  13       28.62        5.18      9.31 o 
   5   1  13       67.12       73.82      9.75 o 
   6   1  13        3.23       -0.11     12.45 o 
   7   1  13       43.51       66.11     11.18 o 
   0   2  13       46.82       37.68     12.18 o 
   1   2  13       12.49       10.30      7.93 o 
   2   2  13       59.72       65.83     10.25 o 
   3   2  13       45.90       51.90     10.30 o 
   4   2  13       56.03       56.96     10.96 o 
   5   2  13        4.69       20.05     10.91 o 
   6   2  13       29.69       52.50     11.68 o 
   7   2  13       24.73       23.14     15.59 o 
   0   3  13       53.12       73.11     10.25 o 
   1   3  13       53.79       47.16      7.27 o 
   2   3  13       41.38       18.90     10.36 o 
   3   3  13       23.59       61.59     11.73 o 
   4   3  13        5.61       -5.56     17.46 o 
   5   3  13        0.66      -13.83     18.46 o 
   6   3  13        9.86       -2.70     15.32 o 
   0   4  13       16.01       16.09     11.29 o 
   1   4  13       24.41       15.43      7.33 o 
   2   4  13        2.30      -10.03     16.86 o 
   3   4  13        7.67        1.16     16.36 o 
   4   4  13       44.48       36.42     11.68 o 
   5   4  13       25.90       23.96     11.90 o 
   6   4  13        3.12       14.60     11.68 o 
   0   5  13       21.24       36.69      9.59 o 
   1   5  13      133.25      137.12      8.21 o 
   2   5  13       19.66       20.33     10.63 o 
   3   5  13       30.24       31.46     10.36 o 
   4   5  13       37.60       44.13     11.68 o 
   5   5  13        2.87      -19.17     19.17 o 
   6   5  13        0.74       -9.86     20.77 o 
   0   6  13       25.43       28.70     12.23 o 
   1   6  13       16.88       37.74      6.83 o 
   2   6  13       24.10       19.94     11.24 o 
   3   6  13       78.46       63.96     12.07 o 
   4   6  13        0.36        2.37     12.84 o 
   5   6  13        5.21       17.85     14.54 o 
   0   7  13       13.85       15.59     11.07 o 
   1   7  13        0.68      -11.57     11.57 o 
   2   7  13       23.40       33.39     10.85 o 
   3   7  13       20.32        1.43     13.61 o 
   4   7  13       15.17        0.00     17.96 o 
   5   7  13        5.96       30.91     11.29 o 
   0   8  13       11.02       -5.89     12.67 o 
   1   8  13        3.99       -0.77     10.19 o 
   2   8  13        8.70      -13.66     18.57 o 
   3   8  13       43.45       27.66     13.94 o 
   4   8  13        2.24       20.00     11.18 o 
   0   9  13       38.94       41.54     10.91 o 
   1   9  13        1.37        2.70      9.59 o 
   2   9  13       40.70       38.23     12.23 o 
   3   9  13        3.96       25.56     11.35 o 
   0  10  13       14.08        9.92     13.94 o 
   1  10  13       15.33       -0.33     14.05 o 
   0   0  14       48.89       68.70     10.30 o 
   1   0  14       10.14        4.30      9.92 o 
   2   0  14       12.61       20.77      9.37 o 
   3   0  14        0.00      -17.19     17.19 o 
   4   0  14        3.04      -12.78     12.89 o 
   5   0  14       16.27       19.45     11.46 o 
   6   0  14       46.04       55.59     13.28 o 
   0   1  14        8.44       -5.84     10.91 o 
   1   1  14       96.90       86.05      6.67 o 
   2   1  14       89.73       90.08      9.86 o 
   3   1  14       89.07       97.84      9.92 o 
   4   1  14       24.61       55.09      8.87 o 
   5   1  14        7.87        2.48     16.42 o 
   6   1  14       54.79       31.68     13.00 o 
   0   2  14       85.55       69.09     11.29 o 
   1   2  14      113.49      145.33      8.32 o 
   2   2  14       57.78       46.50     11.02 o 
   3   2  14       55.16       63.25     11.24 o 
   4   2  14        5.44       -6.83     12.73 o 
   5   2  14        6.99      -12.67     14.27 o 
   6   2  14        2.07      -21.71     21.71 o 
   0   3  14      131.53      114.65     12.18 o 
   1   3  14       17.55       23.08      7.82 o 
   2   3  14       15.12       25.62     10.36 o 
   3   3  14       18.69       23.41     13.33 o 
   4   3  14        3.41      -19.72     19.72 o 
   5   3  14       37.85       20.11     14.21 o 
   0   4  14       33.37       23.69     10.30 o 
   1   4  14       42.20       37.63      8.26 o 
   2   4  14       11.31       -0.39     12.12 o 
   3   4  14       37.02       20.99     11.40 o 
   4   4  14       81.71       80.93     12.56 o 
   5   4  14        2.11       -7.99     20.16 o 
   0   5  14       14.32        8.21     12.18 o 
   1   5  14       37.22       42.70      7.55 o 
   2   5  14        6.66      -16.64     16.64 o 
   3   5  14       20.42      -16.31     18.62 o 
   4   5  14       47.62       44.57     12.78 o 
   5   5  14        5.77        9.70     19.78 o 
   0   6  14        1.49      -18.73     18.73 o 
   1   6  14        9.11        1.93      9.92 o 
   2   6  14       16.61       20.00     10.69 o 
   3   6  14       10.30      -13.11     17.85 o 
   4   6  14       21.84       21.10     11.73 o 
   0   7  14        0.45      -12.89     16.80 o 
   1   7  14       12.99        2.31     10.03 o 
   2   7  14        4.38       12.40     12.62 o 
   3   7  14        6.25       -0.77     13.99 o 
   0   8  14        0.23       -2.42     13.00 o 
   1   8  14        4.53       -4.08      8.98 o 
   2   8  14       14.85      -20.93     20.93 o 
   1   0  15        0.00      -11.73     11.73 o 
   2   0  15       35.68       48.43     11.07 o 
   3   0  15       22.57        4.13     13.77 o 
   4   0  15       20.27        5.51     14.10 o 
   5   0  15       34.12       61.87     13.28 o 
   0   1  15       24.43       14.05      9.92 o 
   1   1  15       28.68       30.36      6.94 o 
   2   1  15        1.98       -6.50     11.29 o 
   3   1  15       11.16       -3.20     15.43 o 
   4   1  15       29.90       56.25      9.92 o 
   5   1  15        3.72       18.46     11.24 o 
   0   2  15       75.55       80.65     12.18 o 
   1   2  15       14.03       -4.08      9.42 o 
   2   2  15       47.37       53.71     11.40 o 
   3   2  15       20.01        9.92     19.06 o 
   4   2  15       25.32       40.66     11.95 o 
   0   3  15        4.51        5.12     12.56 o 
   1   3  15       11.62       14.10      7.44 o 
   2   3  15       21.14       27.99     11.40 o 
   3   3  15       10.60       49.25     10.85 o 
   4   3  15       18.51       20.49     12.01 o 
   0   4  15        0.01      -18.46     18.46 o 
   1   4  15       34.78       46.61      7.77 o 
   2   4  15       14.99       -6.17     13.61 o 
   3   4  15       31.23       39.28     11.35 o 
   4   4  15        0.76      -19.39     19.39 o 
   0   5  15        0.09       20.71     11.51 o 
   1   5  15       10.03       17.57      9.04 o 
   2   5  15       53.99       51.95     12.01 o 
   3   5  15        0.89       -8.43     18.02 o 
   0   6  15        7.86       23.63     10.52 o 
   1   6  15        8.79        6.39      8.98 o 
   2   6  15        4.90       17.74     12.73 o 
   0   7  15       72.08       94.26     13.83 o 
   1   7  15       11.02       21.43      7.82 o 
   0   0  16      119.35      119.00     13.39 o 
   1   0  16        0.79        3.42     10.52 o 
   2   0  16       43.02       52.56     14.87 o 
   3   0  16       27.38       25.89     12.73 o 
   0   1  16        1.34      -12.12     15.04 o 
   1   1  16       46.34       42.86      7.27 o 
   2   1  16        2.95       -9.37     14.93 o 
   3   1  16       14.99       11.57     12.89 o 
   0   2  16      184.51      216.35     14.21 o 
   1   2  16        5.42        8.21     10.91 o 
   2   2  16        7.62      -16.36     19.83 o 
   3   2  16       28.75       18.51     13.50 o 
   0   3  16       11.49       20.49     13.17 o 
   1   3  16        2.63      -11.18     11.18 o 
   2   3  16        0.75      -12.78     17.90 o 
   0   4  16        0.19       19.06     12.67 o 
   1   4  16        5.12      -13.17     13.17 o 
                                                 
